# Supplementary material for: Spatially and temporally resolved metabolome of the human oral cavity
Source: iScience. 2024 Jan 12;27(2):108884. doi: 10.1016/j.isci.2024.108884 (PMC10839270; doi:10.1016/j.isci.2024.108884)
Supplement: Table S1. List of all detected metabolites, related to Figures 1, 3, and 5 — All detected metabolites are reported for the level of identification, p-values, fold changes, and VIP scores relative to the PLS-DA model. [file mmc2.xlsx]

## Sheet: Table S1
		BTvsAT		BTvsCK		ATvsCK		MvsA		MvsE		AvsE		MavsFe		PLS-DA
Metabolite.name	Identification level	P-value	Fold change	P-value	Fold change	P-value	Fold change	P-value	Fold change	P-value	Fold change	P-value	Fold change	P-value	Fold change	Vip
2,3-DIHYDROXYBENZOATE	1	3.13189e-15	16.0401	0.0681587	3.1886	9.05424e-07	0.198789	1	1.44509	1	1.44562	1	1.00036	1	1.45069	1.19153
2-HYDROXY-4-(METHYLTHIO)BUTANOATE	1	2.76994e-06	6.62944	4.33408e-08	4.18913	1	0.631898	0.0215202	0.314525	0.0355424	0.2196	0.0215202	0.698196	1	1.17607	0.896968
2-HYDROXYBUTYRATE	1	1	1.09134	1.81805e-13	4.2273	1.77238e-12	3.8735	1	1.0631	1	1.35126	1	1.27105	1	1.03517	1.23545
2-METHYLCITRATE	1	2.03439e-11	9.88268	5.09849e-12	12.9184	1	1.30718	1	1.04153	1	1.18377	1	1.13656	1	1.14548	0.989551
2-METHYLGLUTARATE	1	1	0.95186	0.806681	1.27096	1	1.33524	1	0.884736	1	0.938448	1	1.06071	1	1.10424	0.522579
3,4-DIHYDROXYBENZOATE	1	0.135132	4.45079	1	1.94419	1	0.43682	0.000203835	2.65134	0.0342303	4.24409	0.000203835	1.60073	1	0.796524	0.581177
3-HYDROXYMETHYLGLUTARATE	1	5.31476e-15	4.76488	4.1301e-14	7.61192	0.01074	1.5975	1	0.731381	1	0.811842	1	1.11001	1	0.974501	1.12964
4-COUMARATE	1	2.34338e-15	6.94472	5.85857e-08	2.85011	0.000196318	0.4104	1	0.58033	1	0.670175	1	1.15482	1	0.523715	1.13219
4-HYDROXYBENZALDEHYDE	1	1	0.971002	1	1.224	1	1.26056	1	0.913141	1	1.20691	1	1.32171	1	0.944032	0.458759
4-HYDROXYBENZOATE	1	1.54433e-13	3.15253	0.00831702	1.792	0.00225726	0.568431	1	0.95178	1	1.33047	1	1.39787	1	1.0406	1.07663
4-PYRIDOXATE	1	0.00181217	1.79524	1.20059e-05	2.33473	1	1.30051	1	1.19067	1	1.27856	1	1.07382	1	0.955348	0.719481
6-CARBOXYHEXANOATE	1	0.00101871	0.715566	1	0.999117	0.00627857	1.39626	1	0.907038	1	0.852092	1	0.939423	1	1.21145	0.749414
ADENINE	1	2.74315e-10	4.41307	0.0120221	2.3862	0.146411	0.540713	1	0.721915	1	0.935735	1	1.29618	1	0.756768	1.00734
ADENOSINE 2',3'-CYCLIC PHOSPHATE	1	0.00110289	0.404175	0.00138363	4.15076	8.75785e-09	10.2697	0.0245574	0.527707	0.000423527	0.367218	0.0245574	0.695875	1	1.57745	1.06555
AICAR	1	1	0.932189	1	1.18558	1	1.27183	1	0.642911	1	0.654109	1	1.01742	1	1.66521	0.56056
ANSERINE	1	1	3.20444	1	1.57587	1	0.491776	1	2.43394	1	3.48325	1	1.43112	1	0.812069	0.836992
ASCORBATE	1	3.70899e-06	2.37038	1.8618e-10	22.4633	0.000366834	9.47667	1	1.0872	1	0.269293	1	0.247694	1	4.03295	0.904935
ASPARTATE	1	3.36599e-06	2.48586	8.89417e-09	2.15711	1	0.86775	1	0.893786	1	0.885836	1	0.991106	1	0.964772	0.84831
AZELATE	1	1	1.1681	4.52163e-09	2.6189	6.10337e-06	2.24202	1	0.755388	1	0.70855	1	0.937994	1	1.36387	0.962085
BENZOATE	1	1	1.26312	0.00699947	0.751308	0.579469	0.594801	1	1.13281	1	0.900262	1	0.794714	1	1.29537	0.933593
BETA-GLYCEROPHOSPHATE	1	1.23813e-05	0.573231	2.66907e-07	2.52261	2.32746e-12	4.40069	1	0.828753	1	1.01742	1	1.22765	0.536141	0.715966	1.32352
CARNOSINE	1	1	1.77611	1	1.2359	1	0.695844	0.371803	2.15532	0.283845	2.35307	0.371803	1.09175	1	0.791997	0.694604
CDP-ETHANOLAMINE	1	1	0.876083	1.46086e-10	5.66161	2.07833e-11	6.46242	1	0.475111	1	0.458029	1	0.964047	1	1.27182	1.20377
CITRAMALATE	1	2.3268e-13	5.06873	8.61938e-13	8.19108	1	1.616	1	1.68072	1	2.13454	1	1.27002	1	0.945103	1.07876
CITRATE	1	3.34907e-07	0.455287	1	1.42648	1.00713e-08	3.13315	0.130777	1.6545	0.145673	1.67494	0.130777	1.01236	1	1.01029	1.21116
CYCLIC AMP	1	1	0.955237	0.000140555	2.27337	1.67756e-05	2.3799	1	1.25092	1	1.30073	1	1.03981	1	1.02992	1.11417
CYTIDINE	1	2.43854e-05	2.36043	1	1.40438	0.0879536	0.594967	1	0.797918	1	1.09787	1	1.37592	1	1.01961	0.799741
CYTIDINE 2',3'-CYCLIC PHOSPHATE	1	1.56983e-09	0.229873	0.789996	1.9853	3.41256e-09	8.63651	0.0265689	0.36426	0.00119112	0.283276	0.0265689	0.777676	1	1.03449	1.28963
CYTIDINE MONOPHOSPHATE	1	0.0858742	0.924337	2.33577e-06	2.64696	5.47069e-07	2.86363	1	0.777931	1	0.712834	1	0.91632	1	1.16693	1.13822
D-RIBOSE 5-PHOSPHATE	1	2.15247e-10	3.63876	1.03839e-10	5.47974	1	1.50594	1	0.529275	1	0.638588	1	1.20653	1	1.09147	0.970976
DEOXYADENOSINE MONOPHOSPHATE	1	1	11.5604	1.57203e-09	9.12245	0.263498	0.789111	1	0.886199	1	0.457065	1	0.515759	1	0.589113	0.77566
DEOXYCYTIDINE MONOPHOSPHATE	1	1.53339e-06	9.50144	2.99758e-05	3.72171	1	0.391699	1	1.23827	1	0.613315	1	0.495301	1	0.456092	0.822774
DEOXYGUANOSINE	1	3.46177e-16	17.6437	5.60163e-10	4.81115	0.000797766	0.272683	1	0.779147	1	0.738933	1	0.948387	1	0.606312	1.24046
DEOXYGUANOSINE-MONOPHOSPHATE	1	3.71976e-08	0.296225	0.000150483	3.50931	2.99634e-11	11.8468	1	0.763469	0.0916422	0.382528	1	0.50104	1	1.5237	1.39141
DEOXYURIDINE-MONOPHOSPHATE	1	3.35461e-10	9.44617	9.96568e-06	4.63384	1	0.490552	0.203411	0.460747	1	0.497335	0.203411	1.07941	1	0.604042	0.949769
ETHANOLAMINE PHOSPHATE	1	1.9059e-10	0.540638	1	1.57849	6.93167e-09	2.91969	1	0.705403	1	0.993681	1	1.40867	1	1.03023	1.13781
ETHYLMALONATE	1	1.08658e-14	5.40515	1.46159e-12	3.50864	1	0.649129	1	0.742366	1	0.574888	1	0.774399	1	1.2274	1.12569
FRUCTOSE 6-PHOSPHATE	1	0.031075	2.14802	4.85933e-15	8.4025	5.96505e-10	3.91175	1	0.796028	1	0.94669	1	1.18927	1	0.944575	1.13247
GALACTITOL	1	1	3.60778	1.42865e-07	16.2522	9.62939e-05	4.50477	1	0.445009	1	2.62156	1	5.89103	1	0.377734	0.821463
GLUCOSE 6-PHOSPHATE	1	1	1.67392	2.34216e-12	6.01765	1.1088e-07	3.59494	1	0.714215	1	0.84036	1	1.17662	1	1.05083	1.05328
GLUTAMATE	1	1.09943e-06	3.12623	1.62356e-12	2.81224	1	0.899563	1	0.809641	1	0.801821	1	0.99034	1	1.00478	0.920841
GLUTAMINE	1	1	1.21766	1.93869e-05	2.50891	0.00169286	2.06044	1	0.65529	0.0329663	0.504138	1	0.769336	1	1.21064	1.02302
GLUTARATE	1	1.58662e-14	3.75083	3.696e-14	3.2778	1	0.873887	1	0.882486	1	0.73633	1	0.834381	1	1.24188	1.11057
GLYCERALDEHYDE	1	0.000417786	0.664144	1.80316e-12	3.84974	1.53127e-13	5.79655	1	0.840581	1	0.825486	1	0.982042	1	1.05726	1.39579
GUANINE	1	1	0.792985	0.000325851	2.84998	1.11469e-06	3.59399	0.1772	0.495328	0.0688945	0.518904	0.1772	1.0476	1	1.06016	0.945757
GUANOSINE MONOPHOSPHATE	1	6.00046e-06	0.486746	5.57804e-07	4.43222	1.07414e-09	9.10581	1	1.11824	0.785072	0.567859	1	0.507814	1	2.01137	1.28979
HIPPURATE	1	1	0.853034	1	1.08846	1	1.27599	1	0.77982	1	1.36314	1	1.74801	1	0.87359	0.33565
HISTIDINE	1	0.00635691	1.77222	2.86803e-11	3.02488	0.000435238	1.70683	1	1.40972	1	1.33945	1	0.95015	1	0.975775	0.952544
HYDROXYPHENYLLACTATE	1	1.51345e-14	3.69895	9.2987e-05	2.52406	0.0181	0.682373	1	1.04606	1	1.37	1	1.30968	1	0.887328	1.14826
HYPOXANTHINE	1	1	1.66557	4.73167e-09	3.97004	2.85383e-05	2.38359	0.0204075	0.48164	0.0938242	0.505372	0.0204075	1.04927	1	1.08322	0.911128
INDOLE-3-ACETATE	1	3.36289e-14	25.6761	0.0026377	3.23759	7.12356e-08	0.126094	1	0.619826	1	0.488389	1	0.787946	1	1.30408	1.33993
INDOXYL SULFATE	1	1	0.770375	1	1.15525	1	1.49959	0.423473	0.615549	1	0.875033	0.423473	1.42155	1	0.781144	0.802192
INOSINE	1	0.0493364	1.58895	7.70549e-07	3.94356	0.0104285	2.48187	1	0.771832	1	0.779546	1	1.00999	1	0.74124	0.815064
ISOCITRATE	1	4.59368e-05	0.636552	0.95208	0.806691	1	1.26728	0.049234	1.32546	1	1.16122	0.049234	0.876085	1	1.11168	0.634434
L-ARGININE	1	2.58275e-12	3.08508	1.34728e-06	2.1702	1	0.703448	1	1.41245	1	1.29415	1	0.916246	1	1.1927	1.0046
MALATE	1	8.50174e-06	0.595383	2.38383e-13	4.31321	1.43908e-14	7.24443	1	1.06139	1	0.981086	1	0.924343	1	1.05173	1.4665
MANNITOL	1	1	1.75704	1.26237e-10	7.8519	1.26503e-07	4.46883	1	0.758234	1	1.47243	1	1.94192	1	0.815264	1.00165
MANNOSE	1	0.00240383	1.66705	3.73996e-12	4.16293	4.10221e-06	2.49718	1	1.00444	1	0.751984	1	0.748662	0.0445121	1.45896	1.05545
METHYLTHIOADENOSINE	1	1	1.04444	0.000568444	1.98979	0.00144044	1.90514	1	0.53723	0.769625	0.520319	1	0.968522	1	1.0443	0.875678
MEVALONATE	1	5.06607e-15	7.85526	1.43268e-09	5.07792	0.579469	0.646435	1	1.21821	1	1.39128	1	1.14207	1	1.09699	1.1279
N-ACETYLASPARTATE	1	1	1.3258	1.78807e-14	4.15426	1.1041e-11	3.13341	1	1.31861	1	1.35587	1	1.02825	1	1.41915	1.21545
N-ACETYLGALACTOSAMINE	1	0.000180577	1.92055	1	1.21893	0.0156805	0.634678	1	1.4582	0.534793	1.64561	1	1.12852	1	1.21756	1.08033
N-ACETYLGLUTAMATE	1	1.84645e-17	10.6028	1.14851e-15	9.87955	1	0.931787	1	0.81256	1	0.933717	1	1.1491	1	1.19491	1.26596
N-ACETYLLEUCINE	1	4.40687e-17	11.4879	9.41528e-11	4.6921	5.57519e-05	0.408438	1	0.862895	1	0.852809	1	0.988311	1	1.22579	1.2921
N-ACETYLMETHIONINE	1	1	2.66601	7.10941e-07	6.19464	0.0254218	2.32356	7.46412e-06	0.285352	3.4785e-07	0.224252	7.46412e-06	0.785879	1	1.06643	0.93048
N-ACETYLNEURAMINATE	1	0.0121354	1.57864	1	1.09713	1	0.694984	1	1.34077	0.296398	1.51839	1	1.13247	1	1.08063	0.98676
N-ACETYLPHENYLALANINE	1	3.78219e-17	16.4173	1.24583e-09	3.80669	1.07414e-09	0.23187	1	0.77918	1	1.23184	1	1.58094	1	1.11513	1.35099
N-ACETYLSERINE	1	5.01251e-13	3.78353	2.50224e-14	4.0932	0.350064	1.08185	1	0.879966	1	0.770276	1	0.875348	1	0.79498	1.08098
N-ACETYLTRYPTOPHAN	1	3.83861e-05	5.99134	2.25576e-08	5.86849	1	0.979495	2.71541e-07	27.726	0.000174784	11.094	2.71541e-07	0.400131	1	0.342307	0.87261
N-FORMYL-L-METHIONINE	1	1	1.48588	3.10783e-05	2.46851	0.0161385	1.66132	0.00097157	0.480788	0.000180502	0.433685	0.00097157	0.90203	1	1.10782	0.93178
OMEGA-HYDROXYDODECANOATE	1	1.37692e-08	1.88774	1.20229e-10	3.42051	0.0792579	1.81196	1	0.719655	1	0.836211	1	1.16196	1	1.1352	0.923488
OROTATE	1	0.000520122	2.33148	3.65019e-10	3.83055	0.0547412	1.64297	1	1.40643	1	1.2521	1	0.890271	1	0.964281	0.951523
OXOGLUTARATE	1	0.984342	0.957217	1.01708e-08	3.03776	7.62798e-10	3.17354	1	0.955413	1	1.0934	1	1.14443	1	0.91597	1.06889
P-HYDROXYPHENYLACETATE	1	1.37295e-15	25.2063	1.57802e-06	2.95101	2.6941e-10	0.117074	1	0.965394	1	0.840422	1	0.870549	1	1.06039	1.35208
PANTOTHENATE	1	0.000453664	2.50983	1.03839e-10	3.69995	0.0577448	1.47418	1	0.691484	0.0540907	0.544823	1	0.787904	1	1.04828	0.911998
PARAXANTHINE	1	1	0.559195	0.000835683	0.263179	1	0.470639	1	1.24996	1	1.25307	1	1.00249	0.0021259	2.60122	0.460246
PHENYLALANINE	1	2.0302e-13	2.54629	1.91898e-11	2.61085	1	1.02535	1	0.943249	1	1.02821	1	1.09007	1	0.819282	1.05567
QUINATE	1	0.00620389	3.44	0.00129989	6.393	1	1.85843	7.19456e-06	7.85643	7.9913e-05	4.55213	7.19456e-06	0.579414	1	1.23284	0.725214
SALICYLATE	1	6.5571e-05	2.90168	0.0854616	2.03171	1	0.700183	1	0.854716	1	1.06668	1	1.248	1	0.846801	0.902777
SEBACATE	1	7.16232e-05	1.39617	3.60091e-09	1.80389	0.311233	1.29203	1	0.885088	1	0.930585	1	1.0514	1	1.17833	0.828603
SORBOSE	1	1	0.997386	1.20229e-10	3.89871	1.54894e-10	3.90893	1	0.861063	1	0.73536	1	0.854014	1	1.55568	1.19133
SUBERATE	1	0.103552	1.20737	0.00493479	1.31007	1	1.08506	1	0.930172	1	0.940253	1	1.01084	1	1.18306	0.593425
SUCCINATE	1	9.06986e-10	2.42569	1.09934e-11	3.85001	0.0135689	1.58718	1	1.64097	1	1.42636	1	0.869216	1	1.18339	1.07541
TAURINE	1	5.2308e-07	1.91163	1.82462e-11	3.06475	0.00708321	1.60321	0.535593	0.660578	0.00577529	0.55587	0.535593	0.841491	1	1.05943	1.01793
THREONINE	1	0.218022	1.91618	8.69178e-07	2.55417	0.662356	1.33295	1	0.726761	1	0.652408	1	0.897692	1	1.0309	0.925787
THYMIDINE-MONOPHOSPHATE	1	1.24184e-09	15.3866	2.59966e-12	6.71477	1	0.436404	1	1.13491	1	0.748319	1	0.659366	1	0.504572	0.939563
TREHALOSE	1	1.31762e-05	0.488947	2.48711e-10	14.6756	1.62056e-13	30.0146	1	3.85122	1	1.28627	1	0.33399	1	3.21186	1.38029
TRYPTOPHAN	1	1.4462e-05	2.76417	0.00233605	2.79759	1	1.01209	0.00902731	0.436339	0.00105712	0.388405	0.00902731	0.890147	1	0.798335	0.897769
TYROSINE	1	1.17352e-07	2.20339	9.86109e-10	2.63555	1	1.19613	0.732176	1.45639	0.149029	1.50427	0.732176	1.03287	1	0.837639	0.980935
URACIL	1	4.35742e-06	0.485784	0.338591	1.5193	4.98646e-09	3.12752	0.0935814	1.70146	0.0833784	1.73541	0.0935814	1.01995	1	0.996516	1.22755
URATE	1	2.9262e-05	0.677551	1	0.817925	1	1.20718	1	0.939038	1	0.958319	1	1.02053	3.22548e-06	0.688694	0.67295
URIDINE DIPHOSPHATE-N-ACETYLGALACTOSAMINE	1	1	1.86718	7.01125e-11	6.93044	3.73254e-07	3.71171	1	0.588812	1	0.624128	1	1.05998	1	1.31564	1.06531
URIDINE MONOPHOSPHATE	1	1	1.10481	8.24618e-08	4.9098	1.3809e-07	4.44401	1	0.909438	1	0.838059	1	0.921513	1	0.830817	1.08878
XANTHINE	1	1.37692e-08	5.24404	5.15e-08	5.02078	1	0.957426	0.0391724	0.479294	0.375042	0.558775	0.0391724	1.16583	0.831766	0.703708	0.960568
XANTHOSINE-MONOPHOSPHATE	1	1	4.75299	1.31345e-07	3.95605	1	0.83233	1	1.05512	1	0.734443	1	0.696079	1	1.03886	0.843729
2-AMINOISOBUTYRATE	3	4.62498e-08	3.65288	1.91898e-11	2.97082	1	0.813283	1	0.835811	1	0.81806	1	0.978762	1	0.992261	0.917831
3,4-DIHYDROXYPHENYLACETATE	3	1	0.730394	1	0.953083	0.592592	1.30489	1	0.845426	1	0.862005	1	1.01961	1	1.07087	0.607536
3-SULFINOALANINE	3	1	1.14117	1	1.04048	1	0.911769	1	1.09527	1	0.822762	1	0.751197	1	1.48358	0.605048
5'-DEOXYADENOSINE	3	1	1.29379	1.09934e-11	3.29297	4.76438e-08	2.54521	1	0.66084	1	0.675448	1	1.0221	1	0.846646	1.02697
ADP-GLUCOSE	3	1	1.0455	3.01409e-10	14.6228	1.99283e-10	13.9865	0.0724314	0.437532	0.134466	0.3725	0.0724314	0.851367	1	0.72465	1.13923
ALLANTOIN	3	1	0.893012	1	1.94537	1	2.17844	1	0.924941	1	1.02954	1	1.11308	1	0.711089	0.458264
CITICOLINE	3	0.00934959	0.525443	1.39241e-05	4.11741	3.8202e-10	7.83606	0.442106	0.419076	0.330046	0.360179	0.442106	0.859461	1	1.29679	1.16659
CYSTATHIONINE	3	6.39889e-08	0.206271	4.93801e-07	8.31578	4.7002e-12	40.3149	1	0.522143	1	0.402369	1	0.77061	1	1.10566	1.37057
D-SEDOHEPTULOSE	3	0.000459903	2.26758	0.0104425	2.26423	1	0.998523	0.0212359	2.25948	1.52219e-07	3.28419	0.0212359	1.45352	1	1.34713	0.946444
GALACTURONATE	3	0.00667377	1.76165	2.83716e-06	1.96086	1	1.11308	1	1.22066	1	1.11287	1	0.911697	1	1.3016	0.728894
KETOLEUCINE	3	0.0317761	0.776784	1.20059e-05	1.67206	7.26259e-10	2.15254	1	1.07359	1	1.10466	1	1.02895	1	0.95951	1.20742
L-ORNITHINE	3	6.28873e-17	11.6818	2.15891e-08	3.55255	1.50711e-07	0.304109	1	1.0857	1	0.905795	1	0.834292	1	0.814499	1.28402
N-ACETYLSEROTONIN	3	1	1.04288	1	1.50014	1	1.43846	0.266892	0.626399	1	0.921443	0.266892	1.47102	0.265261	0.712332	0.514831
NICOTINATE	3	2.23255e-15	28.0669	0.0220644	5.55852	1.21097e-06	0.198045	1	0.541494	1	0.501813	1	0.926718	1	0.88978	1.18964
NORLEUCINE	3	0.00143427	2.70642	8.51922e-12	3.19569	0.592592	1.18078	1	0.745105	0.0672593	0.589921	1	0.791729	1	0.886484	0.927997
OXOPROLINE	3	0.00240383	1.99045	2.73819e-10	3.47853	0.00198722	1.74761	1	0.800806	1	0.934366	1	1.16678	1	1.40914	0.973865
PHENYLPYRUVATE	3	1	1.48204	0.00959135	2.30772	1	1.55713	1	1.16132	1	1.44281	1	1.24238	1	0.742207	0.621382
SACCHARATE	3	1	1.74716	1.40168e-06	2.61165	0.0593038	1.49479	1	1.02747	1	1.32652	1	1.29105	1	0.932604	0.690673
SERINE	3	1	1.64421	2.16314e-05	2.18562	0.326264	1.32929	1	0.785841	1	0.6829	1	0.869005	1	1.04434	0.902396
TARTRATE	3	1	1.9961	1	2.37264	1	1.18864	1	1.0785	0.316186	2.72258	1	2.52443	1	0.885155	0.445051
TRANS-ACONITATE	3	0.032492	0.632685	6.34547e-06	2.904	1.9211e-09	4.58996	0.633472	1.88972	0.416764	1.99289	0.633472	1.0546	1	1.21925	1.15356
VALINE	3	2.78952e-13	6.4697	2.9493e-06	3.01767	0.0276466	0.466431	1	0.819996	0.228108	0.60675	1	0.739942	1	1.13363	1.10167
1-METHYLADENOSINE	1	4.79794e-06	0.502491	1	1.41025	3.9414e-06	2.80652	1	0.784113	1	0.698177	1	0.890404	1	0.818268	0.834697
2-AMINOPHENOL	1	0.0493364	1.89151	7.28646e-05	2.47139	1	1.30657	1	1.63294	1	1.19602	1	0.732437	1	1.21193	0.689671
3-METHYL-2-OXINDOLE	1	0.050418	1.68606	0.00280211	2.06639	1	1.22557	1	0.588759	1	0.735236	1	1.24879	1	1.29795	0.638924
4-GUANIDINOBUTANOATE	1	3.30235e-05	2.08546	6.35279e-11	3.13782	0.00122424	1.50462	1	1.12381	1	1.80063	1	1.60225	1	1.05001	0.869747
5-METHYLCYTOSINE	1	0.000308143	2.69851	0.0177348	4.11742	1	1.52581	1	1.47647	1	2.75337	1	1.86483	1	1.89854	0.815142
ADENOSINE DIPHOSPHATE RIBOSE	1	0.00535652	1.8161	1.14949e-06	13.763	2.95743e-09	7.57834	1	0.617994	0.218251	0.314362	1	0.508681	1	1.37528	1.15965
CAFFEINE	1	1	0.980625	0.169052	0.312715	0.842801	0.318894	0.0391724	2.56595	0.568718	1.81937	0.0391724	0.709044	0.0348784	3.13454	0.40832
CITRULLINE	1	4.87889e-17	16.7873	1.81805e-13	7.7641	1	0.462499	1	1.03436	1	1.04277	1	1.00813	1	0.831986	1.19671
CORTISOL	1	1	1.02928	1	0.859106	1	0.834664	8.26407e-16	0.227426	1.69817e-16	0.101078	8.26407e-16	0.444445	1	0.887313	0.587514
CORTISONE	1	1	0.805458	1	0.652259	1	0.809799	7.32215e-14	0.362337	4.67311e-16	0.149318	7.32215e-14	0.412098	1	0.931033	0.61947
CREATINE	1	1	0.860027	3.47709e-13	3.83466	1.81481e-13	4.45877	1	0.663607	1	0.628662	1	0.947341	1	1.24999	1.33129
CREATININE	1	1	1.10084	0.3622	1.30454	1	1.18504	0.305063	1.28532	1	1.27592	0.305063	0.992685	1	1.04651	0.856052
CYTOSINE	1	0.000246381	0.543068	8.02149e-07	2.4027	1.33059e-10	4.42431	1	0.602318	0.0960545	0.516238	1	0.857085	1	1.20878	1.24373
D-ALANINE	1	1	0.92268	2.95849e-13	3.70995	2.69318e-13	4.02084	1	0.665425	1	0.621852	1	0.934518	1	1.18986	1.29918
DEOXYADENOSINE	1	3.44895e-15	13.3419	3.10783e-05	2.27072	1.09794e-05	0.170194	1	1.6446	1	0.728914	1	0.443217	1	0.353111	1.14766
DEOXYCARNITINE	1	2.04638e-17	12.7478	2.59459e-11	4.01257	1.08585e-10	0.314767	1	0.700194	1	0.72382	1	1.03374	1	1.01934	1.3891
GLUCOSE 1-PHOSPHATE	1	0.887401	0.485265	3.18663e-06	2.11277	4.95966e-12	4.35385	1	1.0759	1	0.8917	1	0.828793	1	1.18139	1.12509
GLUTATHIONE REDUCED	1	1.85269e-08	0.227406	0.023293	1.84391	2.08744e-12	8.10844	1	0.794772	0.557198	0.512513	1	0.644856	1	1.03057	1.46568
ISOLEUCINE	1	3.83069e-06	3.58412	6.26462e-12	4.58831	0.958983	1.28018	0.442106	0.6192	0.00644874	0.460602	0.442106	0.743866	1	0.891707	0.939726
KYNURENINE	1	4.87586e-05	1.8108	0.00605536	2.55693	1	1.41205	1	0.73658	1	0.587826	1	0.798048	1	1.3108	0.74262
L-CARNITINE	1	0.785269	0.731166	2.86455e-09	2.22158	2.20423e-12	3.03841	1	0.866173	1	0.804128	1	0.928369	1	1.02301	1.19291
LEUCINE	1	0.245069	2.33055	5.94018e-13	3.81022	0.00122424	1.6349	1	0.793221	0.238374	0.558221	1	0.70374	1	0.958457	0.617274
LUMICHROME	1	1	1.24655	2.78874e-05	1.67051	0.187615	1.34011	1	0.966081	1	0.85146	1	0.881354	0.515495	1.2272	0.590329
METHIONINE	1	1.25641e-06	4.42506	6.84424e-06	3.37049	1	0.761681	0.0198717	0.541418	0.00644874	0.468765	0.0198717	0.86581	1	0.840634	0.912164
N,N,N-TRIMETHYLLYSINE	1	8.31956e-12	5.30765	5.63153e-13	4.37189	1	0.823697	9.79359e-05	0.350956	0.00475453	0.414828	9.79359e-05	1.18199	1	1.04089	0.94045
N,N-DIMETHYLARGININE	1	9.4342e-10	2.321	5.36891e-12	3.37339	0.296841	1.45342	1	0.682464	1	0.719544	1	1.05433	1	0.993845	1.01626
N-ACETYLPUTRESCINE	1	2.7836e-17	19.1117	1.26237e-10	5.46639	7.44741e-08	0.286024	1	1.10865	1	1.11096	1	1.00208	1	1.13411	1.31876
N-ALPHA-ACETYLLYSINE	1	8.41713e-16	6.03317	3.86497e-15	6.74433	1	1.11787	1	0.618181	1	0.673472	1	1.08944	1	0.992275	1.24939
N6-(DELTA2-ISOPENTENYL)-ADENINE	1	6.75314e-05	2.07782	2.50224e-14	6.77972	2.81989e-09	3.2629	0.0239194	0.452819	1	0.531825	0.0239194	1.17447	1	1.07864	1.10346
NICOTINAMIDE MONONUCLEOTIDE	1	1	1.26678	1	1.29469	0.197056	1.02204	1	0.832674	1	0.841911	1	1.01109	1	0.645203	0.91359
O-ACETYLCARNITINE	1	0.071044	0.749648	5.14501e-15	2.92029	4.15557e-15	3.89554	1	1.03384	1	0.983119	1	0.950937	1	1.14113	1.41996
PHOSPHORYLCHOLINE	1	1	1.04491	2.38359e-09	3.13336	1.92249e-08	2.9987	0.116148	0.622035	0.213472	0.724626	0.116148	1.16493	1	0.876918	1.16534
PIPECOLATE	1	1.54433e-13	4.7569	1.91898e-11	4.28493	1	0.900782	1	0.440902	1	0.44712	1	1.0141	1	1.18286	1.00733
THEOBROMINE	1	1	0.850886	1	0.589909	1	0.693288	1	1.10898	1	1.15097	1	1.03786	1	1.59563	0.378017
THEOPHYLLINE	1	1	0.881394	0.00206749	0.224099	0.00926598	0.254255	1	1.19136	1	1.24366	1	1.0439	0.0439172	2.84249	0.638668
THYMINE	1	1.22239e-17	12.0562	2.64598e-14	6.48914	0.00492222	0.538239	1	0.683076	1	0.763144	1	1.11722	1	0.821241	1.30476
TRIGONELLINE	1	0.00125819	2.44022	1.40168e-06	3.80509	1	1.55932	0.00195513	2.83883	0.00202248	2.63841	0.00195513	0.929403	0.640449	1.67035	0.865743
TYRAMINE	1	6.81391e-06	2.54557	1.41706e-11	3.29888	1	1.29593	1	1.10833	1	1.18138	1	1.06591	1	0.853794	0.937968
UROCANATE	1	3.78371e-10	5.60313	1.14949e-06	3.18301	1	0.568076	1	0.97706	1	0.820445	1	0.839708	1	1.00841	0.967601
XANTHOSINE	1	0.000299678	2.92582	5.65251e-12	3.8616	0.0326568	1.31984	0.405561	0.495765	1	0.490793	0.405561	0.989972	1	0.910414	0.911842
3-AMINO-5-HYDROXYBENZOATE	3	1.19414e-09	4.26342	9.04357e-07	3.67194	1	0.861266	0.0102253	0.415024	0.104252	0.523432	0.0102253	1.26121	1	0.855161	1.11762
3-METHOXY-4-HYDROXYMANDELATE	3	1	0.870193	1	1.037	0.51774	1.19169	1	1.03158	1	1.04576	1	1.01375	1	1.0145	0.579895
3-METHOXYTYROSINE	3	1	1.22351	5.35621e-07	1.87033	0.00198722	1.52866	1	0.936733	1	0.906797	1	0.968043	1	1.11248	0.750266
5-HYDROXYTRYPTOPHAN	3	3.07581e-12	3.14106	1.83658e-07	2.41147	1	0.767725	1	1.24595	1	1.42381	1	1.14275	1	0.815477	1.01741
6-HYDROXYDOPAMINE	3	1	0.871489	1	1.04973	1	1.20453	1	1.06865	1	0.979672	1	0.916737	1	1.09931	0.515978
AMINOADIPATE	3	1.55061e-15	3.68038	1.36753e-15	7.16766	3.22484e-06	1.94753	1	0.950575	1	0.995779	1	1.04755	1	1.2056	1.24086
ANILINE-2-SULFONATE	3	1	0.629194	1.36987e-07	6.03358	3.25386e-09	9.58939	1	0.475714	1	0.688219	1	1.44671	1	0.685754	1.34828
BILIVERDIN	3	4.26062e-07	5.14455	1	1.88978	0.393298	0.367336	0.00902731	1.32106	1	1.56486	0.00902731	1.18454	1	1.44877	0.843718
D-ORNITHINE	3	1	1.13129	0.00147251	1.43838	0.375449	1.27145	1	1.05768	1	0.944282	1	0.892789	0.0233654	1.29958	0.722171
DOPAMINE	3	0.934737	1.28599	0.000397126	1.71164	1	1.33099	1	0.951729	1	0.814146	1	0.855439	0.722527	1.2545	0.719359
EPINEPHRINE	3	0.681675	1.33596	1.58599e-08	1.7911	0.0191631	1.34069	1	1.06619	1	0.936658	1	0.87851	1	1.17201	0.811317
HOMOGENTISATE	3	1	0.891714	0.0991863	1.4728	0.00477374	1.65165	1	1.011	1	0.969608	1	0.959055	1	1.14608	0.733271
N-ACETYLASPARAGINE	3	1.58221e-17	26.4496	3.20101e-12	6.43767	3.22484e-06	0.243394	1	1.2525	1	1.42925	1	1.14112	1	0.79137	1.30157
NORMETANEPHRINE	3	2.9262e-05	1.78631	4.52536e-08	2.72655	1	1.52636	1	0.825833	1	0.802624	1	0.971896	0.00282018	1.50015	0.869316
O-SUCCINYL-HOMOSERINE	3	4.18106e-15	5.15806	6.42861e-14	8.87534	0.222593	1.72067	1	1.67728	1	1.73762	1	1.03597	1	0.821251	1.23
QUINOLINATE	3	1.58689e-05	0.663267	0.0570275	0.730624	1	1.10155	1	0.959822	1	0.916324	1	0.954681	0.413189	0.815058	0.64006
RIBITOL	3	1	0.834941	1	0.946296	1	1.13337	1	1.0262	1	0.908056	1	0.884875	1	1.00474	0.534067
SELENOCYSTAMINE	3	2.59507e-06	0.489429	1	1.79003	3.42675e-07	3.65739	1	0.804646	1	1.0208	1	1.26863	0.00624957	0.600518	1.08912
SEROTONIN	3	1	0.993196	1	0.625898	1	0.630186	1	0.964646	1	1.27375	1	1.32043	1	0.665384	0.62642
UREIDOPROPIONATE	3	9.18379e-05	0.651308	7.75136e-13	3.77642	1.29147e-13	5.79822	1	0.703816	1	0.717516	1	1.01947	1	0.967148	1.39476
