# Supplementary material for: Spatially and temporally resolved metabolome of the human oral cavity
Source: iScience. 2024 Jan 12;27(2):108884. doi: 10.1016/j.isci.2024.108884 (PMC10839270; doi:10.1016/j.isci.2024.108884)
Supplement: Table S2. P-values and fold changes for the AT-stratified dataset, related to Figure 7AT [file mmc3.xlsx]

## Sheet: Table S2
		MvsA		MvsE		AvsE		MavsFe
Metabolite.name	Identification level	P-value	Fold change	P-value	Fold change	P-value	Fold change	P-value	Fold change
2,3-DIHYDROXYBENZOATE	1	1	1.49832	1	1.50961	1	1.00753	1	1.61679
2-HYDROXY-4-(METHYLTHIO)BUTANOATE	1	0.0127834	0.248198	0.000127108	0.114702	0.0127834	0.462139	1	1.56429
2-HYDROXYBUTYRATE	1	1	0.990191	1	1.03762	1	1.0479	1	1.12678
2-METHYLCITRATE	1	1	0.706764	1	1.23618	1	1.74907	1	1.44703
2-METHYLGLUTARATE	1	1	0.793222	1	0.86067	1	1.08503	1	1.29281
3,4-DIHYDROXYBENZOATE	1	0.00639185	4.32078	0.446074	9.65524	0.00639185	2.23461	1	0.787013
3-HYDROXYMETHYLGLUTARATE	1	1	0.781846	1	0.943603	1	1.20689	1	1.17699
4-COUMARATE	1	1	0.491992	1	0.514634	1	1.04602	1	0.50607
4-HYDROXYBENZALDEHYDE	1	0.546566	0.653587	1	0.809514	0.546566	1.23857	1	0.774725
4-HYDROXYBENZOATE	1	1	0.796774	1	1.19087	1	1.49461	1	1.18757
4-PYRIDOXATE	1	1	1.09566	1	1.28172	1	1.16981	1	1.1035
6-CARBOXYHEXANOATE	1	1	0.892187	1	0.789846	1	0.885292	1	1.25877
ADENINE	1	1	0.776152	1	0.895374	1	1.15361	1	0.74425
ADENOSINE 2',3'-CYCLIC PHOSPHATE	1	1	0.567062	0.446074	0.34847	1	0.614517	1	0.593175
AICAR	1	1	1.14452	1	1.22329	1	1.06882	1	1.02501
ANSERINE	1	1	2.63676	1	4.9234	1	1.86721	1	0.698448
ASCORBATE	1	1	0.901723	1	0.787591	1	0.873428	1	1.66279
ASPARTATE	1	1	0.825436	1	0.780198	1	0.945195	1	0.976153
AZELATE	1	1	0.902508	1	0.932839	1	1.03361	1	1.3061
BENZOATE	1	1	1.55556	1	0.953218	1	0.612781	1	1.64436
BETA-GLYCEROPHOSPHATE	1	1	1.06454	1	1.05071	1	0.987006	1	0.745926
CARNOSINE	1	1	2.31336	1	2.52935	1	1.09337	1	0.782442
CDP-ETHANOLAMINE	1	1	0.633149	1	0.687393	1	1.08567	1	1.6837
CITRAMALATE	1	1	1.62151	1	1.83595	1	1.13225	1	1.1898
CITRATE	1	1	2.0084	1	2.02442	1	1.00798	1	0.769367
CYCLIC AMP	1	1	0.984591	1	0.96055	1	0.975583	1	0.730452
CYTIDINE	1	1	0.596166	1	0.773933	1	1.29818	1	0.921045
CYTIDINE 2',3'-CYCLIC PHOSPHATE	1	1	0.633486	1	0.327115	1	0.516372	1	0.513131
CYTIDINE MONOPHOSPHATE	1	1	0.663232	0.855292	0.438323	1	0.66089	1	1.29456
D-RIBOSE 5-PHOSPHATE	1	1	0.50226	1	0.708554	1	1.41073	1	1.11355
DEOXYADENOSINE MONOPHOSPHATE	1	1	0.612166	1	0.285792	1	0.466854	1	0.579329
DEOXYCYTIDINE MONOPHOSPHATE	1	1	1.07667	1	0.516402	1	0.479627	1	0.316903
DEOXYGUANOSINE	1	1	0.73085	1	0.599019	1	0.81962	1	0.625803
DEOXYGUANOSINE-MONOPHOSPHATE	1	1	1.21541	1	0.711064	1	0.585042	1	2.51974
DEOXYURIDINE-MONOPHOSPHATE	1	1	0.452464	1	0.468501	1	1.03544	1	0.554495
ETHANOLAMINE PHOSPHATE	1	1	0.321568	1	0.355731	1	1.10624	0.114584	0.235386
ETHYLMALONATE	1	1	0.603777	1	0.441046	1	0.730477	1	1.29813
FRUCTOSE 6-PHOSPHATE	1	1	1.14702	1	1.59466	1	1.39026	1	1.07264
GALACTITOL	1	1	0.364802	1	3.24205	1	8.88714	1	0.644529
GLUCOSE 6-PHOSPHATE	1	1	1.36701	1	1.61607	1	1.18219	1	1.41823
GLUTAMATE	1	1	0.742221	1	0.697845	1	0.940211	1	1.02755
GLUTAMINE	1	1	1.10194	1	0.843443	1	0.76542	1	1.26145
GLUTARATE	1	1	0.926879	1	0.692404	1	0.747027	0.475298	1.54919
GLYCERALDEHYDE	1	1	0.766048	1	0.679878	1	0.887514	1	1.27341
GUANINE	1	1	0.4987	1	0.530292	1	1.06335	1	1.01392
GUANOSINE MONOPHOSPHATE	1	1	1.0431	1	0.553962	1	0.531075	1	2.29294
HIPPURATE	1	1	0.805165	1	1.38455	1	1.71959	1	0.885377
HISTIDINE	1	1	1.33192	1	1.27582	1	0.957881	1	0.934973
HYDROXYPHENYLLACTATE	1	1	0.974562	1	1.15567	1	1.18584	1	0.940174
HYPOXANTHINE	1	1	0.439239	1	0.461233	1	1.05007	1	1.26388
INDOLE-3-ACETATE	1	1	0.60142	1	0.45701	1	0.759885	1	1.48433
INDOXYL SULFATE	1	1	0.525044	1	0.737811	1	1.40524	1	0.726261
INOSINE	1	1	0.57736	1	0.585742	1	1.01452	1	1.04963
ISOCITRATE	1	0.34099	1.76442	1	1.36506	0.34099	0.773661	1	0.972604
L-ARGININE	1	1	1.60868	1	1.32998	1	0.826751	1	1.54793
MALATE	1	1	1.36863	1	1.21162	1	0.885276	1	0.974424
MANNITOL	1	1	1.1413	1	2.03759	1	1.78532	1	1.43328
MANNOSE	1	1	1.50224	1	1.07963	1	0.71868	0.071449	1.83042
METHYLTHIOADENOSINE	1	1	0.446993	1	0.447337	1	1.00077	1	1.75992
MEVALONATE	1	1	1.29144	1	1.22652	1	0.949731	1	1.35262
N-ACETYLASPARTATE	1	1	0.995011	1	0.932523	1	0.937199	1	1.17243
N-ACETYLGALACTOSAMINE	1	1	1.25335	1	1.19273	1	0.951632	1	1.42767
N-ACETYLGLUTAMATE	1	1	0.621927	1	0.667491	1	1.07326	1	1.29994
N-ACETYLLEUCINE	1	1	0.851488	1	0.817137	1	0.959658	1	1.39976
N-ACETYLMETHIONINE	1	0.00639185	0.248618	0.000398772	0.176153	0.00639185	0.70853	1	1.45029
N-ACETYLNEURAMINATE	1	1	1.1219	1	1.15896	1	1.03304	1	1.23677
N-ACETYLPHENYLALANINE	1	1	0.764529	1	1.22126	1	1.59741	1	1.30181
N-ACETYLSERINE	1	1	1.14742	1	0.870521	1	0.758677	1	0.705866
N-ACETYLTRYPTOPHAN	1	0.00073497	51.7672	7.76979e-05	8.15103	0.00073497	0.157455	1	0.0847607
N-FORMYL-L-METHIONINE	1	0.301833	0.466652	0.015907	0.288811	0.301833	0.6189	1	1.30041
OMEGA-HYDROXYDODECANOATE	1	1	0.82828	1	0.785853	1	0.948778	1	1.04601
OROTATE	1	1	0.776902	1	0.96817	1	1.24619	1	0.75908
OXOGLUTARATE	1	1	1.05518	1	0.869131	1	0.823682	1	0.691975
P-HYDROXYPHENYLACETATE	1	1	0.928312	1	0.786314	1	0.847036	1	1.13575
PANTOTHENATE	1	1	0.476916	0.69227	0.384479	1	0.806177	1	1.10151
PARAXANTHINE	1	1	1.14664	1	1.45882	1	1.27225	0.832568	2.68216
PHENYLALANINE	1	1	0.990797	1	1.11602	1	1.12638	1	0.780867
QUINATE	1	0.0702505	6.09263	0.195388	2.418	0.0702505	0.396873	1	0.720752
SALICYLATE	1	1	0.87332	1	1.01746	1	1.16505	1	0.923031
SEBACATE	1	1	0.939093	1	1.04627	1	1.11412	1	1.18982
SORBOSE	1	1	1.2179	1	0.97664	1	0.801905	1	1.6991
SUBERATE	1	1	0.967645	1	0.99132	1	1.02447	1	1.26911
SUCCINATE	1	0.34099	1.73907	1	1.35836	0.34099	0.781081	1	1.29926
TAURINE	1	1	0.657685	0.557264	0.615005	1	0.935105	1	1.11598
THREONINE	1	1	0.701501	1	0.764179	1	1.08935	1	0.813078
THYMIDINE-MONOPHOSPHATE	1	1	1.13672	1	0.647674	1	0.569772	1	0.409134
TREHALOSE	1	1	0.416592	1	0.490388	1	1.17714	1	1.67789
TRYPTOPHAN	1	1	0.482209	1	0.499727	1	1.03633	1	0.839537
TYROSINE	1	1	1.3851	1	1.35579	1	0.978833	1	0.781693
URACIL	1	1	1.99343	1	2.01577	1	1.01121	1	0.750825
URATE	1	1	0.921039	1	0.959959	1	1.04226	0.000108113	0.544208
URIDINE DIPHOSPHATE-N-ACETYLGALACTOSAMINE	1	1	0.686774	1	0.947028	1	1.37895	1	1.70353
URIDINE MONOPHOSPHATE	1	1	0.78777	1	0.47958	1	0.608781	1	1.38713
XANTHINE	1	1	0.490561	1	0.564398	1	1.15051	1	0.818336
XANTHOSINE-MONOPHOSPHATE	1	1	0.903064	1	0.646016	1	0.715361	1	1.4681
2-AMINOISOBUTYRATE	3	1	0.72536	1	0.724762	1	0.999175	1	1.00238
3,4-DIHYDROXYPHENYLACETATE	3	1	0.817054	1	0.880256	1	1.07735	1	1.17953
3-SULFINOALANINE	3	1	1.01984	1	0.789426	1	0.774071	1	1.59074
5'-DEOXYADENOSINE	3	0.122479	0.451103	0.0185952	0.430431	0.122479	0.954175	1	0.862597
ADP-GLUCOSE	3	1	0.376026	1	0.416682	1	1.10812	1	1.34657
ALLANTOIN	3	1	0.910087	1	0.857032	1	0.941704	1	0.787499
CITICOLINE	3	1	0.429865	1	0.337124	1	0.784257	1	1.43881
CYSTATHIONINE	3	1	0.653532	1	0.641521	1	0.981622	1	1.02299
D-SEDOHEPTULOSE	3	1	2.06907	0.69227	2.33886	1	1.13039	1	1.39853
GALACTURONATE	3	1	1.23078	1	1.15994	1	0.942443	1	1.33095
KETOLEUCINE	3	1	0.775175	0.280872	0.703342	1	0.907333	1	0.812893
L-ORNITHINE	3	1	1.03854	1	0.804828	1	0.774959	1	0.874392
N-ACETYLSEROTONIN	3	1	0.65291	1	0.890925	1	1.36454	1	0.624336
NICOTINATE	3	1	0.565682	1	0.466577	1	0.824804	1	1.03474
NORLEUCINE	3	1	0.82769	1	0.557565	1	0.67364	1	0.840991
OXOPROLINE	3	1	0.706309	1	0.667047	1	0.944412	1	1.43117
PHENYLPYRUVATE	3	1	1.06475	1	1.2586	1	1.18206	1	0.732601
SACCHARATE	3	1	1.32014	1	2.45752	1	1.86156	1	0.949933
SERINE	3	1	0.779662	1	0.72232	1	0.926453	1	0.97309
TARTRATE	3	1	1.336	1	3.42335	1	2.56238	1	0.849609
TRANS-ACONITATE	3	1	2.01674	1	2.09266	1	1.03764	1	1.30304
VALINE	3	1	1.07562	1	0.747446	1	0.694901	1	1.24168
1-METHYLADENOSINE	1	1	0.494442	1	0.408556	1	0.826297	0.0326844	0.571964
2-AMINOPHENOL	1	1	1.64114	1	1.2128	1	0.739002	1	1.44578
3-METHYL-2-OXINDOLE	1	1	0.438016	1	0.630898	1	1.44036	1	1.42162
4-GUANIDINOBUTANOATE	1	1	1.0881	1	2.61067	1	2.39929	1	1.28323
5-METHYLCYTOSINE	1	1	1.4123	1	1.37073	1	0.970569	1	2.39581
ADENOSINE DIPHOSPHATE RIBOSE	1	1	0.622896	1	0.302487	1	0.485615	1	6.22265
CAFFEINE	1	1	2.16334	1	1.77793	1	0.821846	1	3.29403
CITRULLINE	1	1	1.04971	1	0.973242	1	0.927151	1	0.824784
CORTISOL	1	4.11748e-08	0.218623	2.22566e-08	0.0993564	4.11748e-08	0.454464	1	0.742617
CORTISONE	1	1.23524e-06	0.365798	2.22566e-08	0.137921	1.23524e-06	0.377042	1	0.738466
CREATINE	1	1	1.02197	1	0.990069	1	0.968781	1	0.985166
CREATININE	1	1	1.48965	1	1.60781	1	1.07932	1	0.93847
CYTOSINE	1	1	0.694566	1	0.479197	1	0.689924	1	1.14983
D-ALANINE	1	1	0.920836	1	0.918226	1	0.997165	1	0.973513
DEOXYADENOSINE	1	1	1.53017	1	0.48732	1	0.318475	1	0.300432
DEOXYCARNITINE	1	1	0.683849	1	0.706903	1	1.03371	1	1.15624
GLUCOSE 1-PHOSPHATE	1	1	1.29714	1	1.30747	1	1.00797	1	1.12365
GLUTATHIONE REDUCED	1	1	1.00703	1	0.807316	1	0.80168	1	0.862881
ISOLEUCINE	1	1	0.789837	0.855292	0.550672	1	0.697197	1	0.854959
KYNURENINE	1	1	0.975549	1	0.803129	1	0.823259	1	1.34927
L-CARNITINE	1	1	1.33924	1	1.28624	1	0.960429	1	0.998291
LEUCINE	1	1	0.827912	0.498935	0.469762	1	0.567406	1	0.928702
LUMICHROME	1	1	0.703532	1	0.685227	1	0.973981	1	1.07826
METHIONINE	1	1	0.552258	1	0.493469	1	0.893548	1	0.763067
N,N,N-TRIMETHYLLYSINE	1	0.000184257	0.326228	2.6975e-05	0.319591	0.000184257	0.979653	1	1.1996
N,N-DIMETHYLARGININE	1	0.0245297	0.559321	0.133976	0.609482	0.0245297	1.08968	1	1.03816
N-ACETYLPUTRESCINE	1	1	1.11656	1	1.04062	1	0.931985	1	1.18438
N-ALPHA-ACETYLLYSINE	1	1	0.59177	1	0.58669	1	0.991416	1	1.11293
N6-(DELTA2-ISOPENTENYL)-ADENINE	1	0.0107934	0.419774	0.316013	0.523621	0.0107934	1.24739	1	1.23256
NICOTINAMIDE MONONUCLEOTIDE	1	1	0.584199	1	0.590266	1	1.01038	1	0.490533
O-ACETYLCARNITINE	1	1	1.22486	1	1.12133	1	0.915478	1	1.04052
PHOSPHORYLCHOLINE	1	1	0.716227	1	0.738737	1	1.03143	1	0.833411
PIPECOLATE	1	1	0.419767	1	0.428981	1	1.02195	1	1.38916
THEOBROMINE	1	1	0.979705	1	1.06392	1	1.08596	1	1.58414
THEOPHYLLINE	1	1	1.02077	1	1.15406	1	1.13058	1	2.73566
THYMINE	1	1	0.676439	1	0.707289	1	1.04561	1	0.836515
TRIGONELLINE	1	1	2.63433	1	2.00081	1	0.759515	1	1.96172
TYRAMINE	1	1	1.05154	1	1.05359	1	1.00195	1	0.726054
UROCANATE	1	1	0.852983	1	0.650826	1	0.762999	1	1.14977
XANTHOSINE	1	0.122479	0.351945	1	0.387334	0.122479	1.10055	1	1.13743
3-AMINO-5-HYDROXYBENZOATE	3	0.23531	0.401859	0.557264	0.493238	0.23531	1.22739	1	0.873294
3-METHOXY-4-HYDROXYMANDELATE	3	1	1.21374	1	1.14781	1	0.94568	1	1.12287
3-METHOXYTYROSINE	3	1	0.978611	1	1.15303	1	1.17823	1	0.849398
5-HYDROXYTRYPTOPHAN	3	1	1.11642	1	1.1269	1	1.00939	1	0.916173
6-HYDROXYDOPAMINE	3	1	1.23023	1	1.10434	1	0.897668	1	1.08833
AMINOADIPATE	3	1	1.11008	1	1.14814	1	1.03429	1	1.28012
ANILINE-2-SULFONATE	3	1	0.601673	1	0.96316	1	1.6008	1	1.15894
BILIVERDIN	3	1	1.06073	1	1.46623	1	1.38228	1	1.95265
D-ORNITHINE	3	1	1.29075	1	1.1088	1	0.859039	1	1.34671
DOPAMINE	3	1	1.15518	1	0.969095	1	0.83891	1	1.24912
EPINEPHRINE	3	1	1.2311	1	1.03016	1	0.836781	1	1.21027
HOMOGENTISATE	3	1	1.02962	1	1.07535	1	1.04441	1	1.0969
N-ACETYLASPARAGINE	3	1	1.17614	1	1.23311	1	1.04844	1	0.845009
NORMETANEPHRINE	3	1	0.944004	1	0.904704	1	0.958369	0.231758	1.48302
O-SUCCINYL-HOMOSERINE	3	0.854735	2.04869	0.0393182	1.93219	0.854735	0.943134	1	0.955801
QUINOLINATE	3	1	0.835539	1	0.859013	1	1.02809	1	0.735032
RIBITOL	3	1	1.19052	1	1.07749	1	0.905064	1	0.928189
SELENOCYSTAMINE	3	1	1.01183	1	0.972299	1	0.960929	0.376218	0.565019
SEROTONIN	3	1	0.588108	1	1.18694	1	2.01824	1	0.715918
UREIDOPROPIONATE	3	1	0.680073	1	0.820676	1	1.20675	1	0.960472
