# Supplementary material for: Spatially and temporally resolved metabolome of the human oral cavity
Source: iScience. 2024 Jan 12;27(2):108884. doi: 10.1016/j.isci.2024.108884 (PMC10839270; doi:10.1016/j.isci.2024.108884)
Supplement: Table S3. P-values and fold changes for the BT-stratified dataset, related to Figure 7BT [file mmc4.xlsx]

## Sheet: Table S3
		MvsA		MvsE		AvsE		MavsFe
Metabolite.name	Identification level	P-value	Fold change	P-value	Fold change	P-value	Fold change	P-value	Fold change
2-HYDROXY-4-(METHYLTHIO)BUTANOATE		1	1	0.69716	1	0.88526	1	1.26981	1	1.02408
3,4-DIHYDROXYBENZOATE		1	0.0457745	2.06458	0.375465	2.19876	0.0457745	1.06499	1	1.08513
N-ACETYLMETHIONINE		1	0.303534	0.48829	5.96409e-05	0.290196	0.303534	0.594312	1	0.938844
N-ACETYLTRYPTOPHAN		1	0.0204135	12.1766	1	1.34236	0.0204135	0.110241	1	0.160908
N-FORMYL-L-METHIONINE		1	1	0.7258	1	0.642299	1	0.884953	1	1.06268
5'-DEOXYADENOSINE		3	1	0.897817	1	0.843511	1	0.939513	1	0.912832
CORTISOL		1	3.5953e-08	0.195104	5.13615e-09	0.082852	3.5953e-08	0.424655	1	0.897006
CORTISONE		1	3.44122e-07	0.302904	5.13615e-09	0.134488	3.44122e-07	0.443995	1	1.01316
N,N,N-TRIMETHYLLYSINE		1	0.00202734	0.278918	1	0.485642	0.00202734	1.74116	1	0.726705
N6-(DELTA2-ISOPENTENYL)-ADENINE		1	0.838459	0.562953	1	0.726521	0.838459	1.29055	1	0.798005
2,3-DIHYDROXYBENZOATE		1	1	1.53091	1	1.25285	1	0.818373	1	0.741041
2-HYDROXYBUTYRATE		1	1	0.975186	1	1.20834	1	1.23909	1	1.07165
2-METHYLCITRATE		1	1	3.05621	1	1.91063	1	0.625164	1	1.00801
2-METHYLGLUTARATE		1	1	0.902512	1	1.13483	1	1.25741	1	1.03517
3-HYDROXYMETHYLGLUTARATE		1	1	0.600125	0.462199	0.479361	1	0.798768	1	1.07127
4-COUMARATE		1	1	0.770871	1	0.824829	1	1.07	1	0.585888
4-HYDROXYBENZALDEHYDE		1	1	0.840656	1	1.25116	1	1.48831	1	1.04833
4-HYDROXYBENZOATE		1	1	1.26371	1	1.51488	1	1.19876	1	1.00736
4-PYRIDOXATE		1	1	1.0759	1	0.793155	1	0.737204	1	0.911363
6-CARBOXYHEXANOATE		1	1	0.910559	1	0.9316	1	1.02311	1	1.19045
ADENINE		1	1	1.44824	1	1.39988	1	0.966612	1	0.798981
ADENOSINE 2',3'-CYCLIC PHOSPHATE		1	0.00283479	0.351778	2.60916e-06	0.220861	0.00283479	0.627843	1	1.08425
AICAR		1	1	0.584045	1	0.705258	1	1.20754	1	3.16277
ANSERINE		1	1	2.30489	1	1.36516	1	0.592288	1	1.27709
ASCORBATE		1	1	1.42035	1	1.19004	1	0.837851	1	0.725747
ASPARTATE		1	1	1.03144	1	1.05041	1	1.0184	1	0.929069
AZELATE		1	1	0.724395	1	0.711335	1	0.981972	1	1.46252
BENZOATE		1	1	0.974494	1	1.03836	1	1.06554	1	1.07044
BETA-GLYCEROPHOSPHATE		1	1	0.706283	1	0.891047	1	1.2616	0.188102	0.694536
CARNOSINE		1	0.337796	2.80143	1	2.38766	0.337796	0.852302	1	0.841235
CDP-ETHANOLAMINE		1	1	0.795946	1	0.808977	1	1.01637	1	1.28212
CITRAMALATE		1	1	1.24296	1	1.21944	1	0.981074	1	0.940102
CITRATE		1	1	1.36938	1	1.37043	1	1.00077	1	1.11033
CYCLIC AMP		1	1	1.10836	1	1.10234	1	0.994568	1	1.0358
CYTIDINE		1	1	1.13695	1	1.62758	1	1.43153	1	1.16123
CYTIDINE 2',3'-CYCLIC PHOSPHATE		1	0.00460834	0.358773	2.94918e-05	0.290908	0.00460834	0.810842	1	0.885449
CYTIDINE MONOPHOSPHATE		1	1	1.29824	1	0.991019	1	0.763353	1	0.9879
D-RIBOSE 5-PHOSPHATE		1	1	0.829799	1	1.16509	1	1.40406	1	1.02531
DEOXYADENOSINE MONOPHOSPHATE		1	1	1.51452	1	0.729389	1	0.481599	1	0.583194
DEOXYCYTIDINE MONOPHOSPHATE		1	1	1.8544	1	0.887161	1	0.478408	1	0.89521
DEOXYGUANOSINE		1	1	0.98343	1	1.44932	1	1.47374	1	0.781232
DEOXYGUANOSINE-MONOPHOSPHATE		1	1	0.781648	0.00143606	0.285338	1	0.365047	1	1.33149
DEOXYURIDINE-MONOPHOSPHATE		1	1	0.712099	0.838459	0.50837	1	0.713904	1	0.827257
ETHANOLAMINE PHOSPHATE		1	1	0.764461	1	0.818424	1	1.07059	1	1.1958
ETHYLMALONATE		1	1	0.746325	1	0.702714	1	0.941566	1	1.15309
FRUCTOSE 6-PHOSPHATE		1	1	0.718976	1	0.725204	1	1.00866	1	1.26656
GALACTITOL		1	1	1.05825	1	2.75553	1	2.60386	1	1.47925
GLUCOSE 6-PHOSPHATE		1	1	0.748084	1	0.66956	1	0.895034	1	1.27165
GLUTAMATE		1	1	0.901327	1	0.787369	1	0.873566	1	1.05949
GLUTAMINE		1	1	0.697119	0.00170833	0.419065	1	0.601138	1	1.19349
GLUTARATE		1	1	0.814059	1	0.712652	1	0.87543	1	1.09062
GLYCERALDEHYDE		1	1	0.78604	1	0.741349	1	0.943144	1	1.16165
GUANINE		1	1	0.633452	0.462199	0.494482	1	0.780615	1	0.756451
GUANOSINE MONOPHOSPHATE		1	1	0.939303	0.0234516	0.351662	1	0.374386	1	1.56756
HIPPURATE		1	1	0.787097	1	1.33951	1	1.70184	1	0.957127
HISTIDINE		1	1	1.62616	1	1.71084	1	1.05207	1	1.01634
HYDROXYPHENYLLACTATE		1	1	1.30614	0.625729	2.02354	1	1.54925	1	1.00977
HYPOXANTHINE		1	0.566288	0.463883	0.244169	0.396498	0.566288	0.854737	1	1.14982
INDOLE-3-ACETATE		1	1	0.953402	1	0.684046	1	0.717479	1	0.553884
INDOXYL SULFATE		1	1	0.741638	1	0.834644	1	1.12541	1	0.883836
INOSINE		1	1	0.996051	1	0.868335	1	0.871778	1	0.982598
ISOCITRATE		1	1	1.13191	1	1.0743	1	0.949103	1	1.16603
L-ARGININE		1	1	1.41168	1	1.37828	1	0.976343	1	0.854771
MALATE		1	1	0.735056	0.123208	0.610223	1	0.830171	1	1.15493
MANNITOL		1	1	0.936972	1	1.41318	1	1.50824	1	1.30572
MANNOSE		1	1	0.945156	1	0.720905	1	0.762737	0.733493	1.44646
METHYLTHIOADENOSINE		1	1	0.828386	1	0.429919	1	0.518984	1	0.939346
MEVALONATE		1	1	1.26114	1	1.60192	1	1.27022	1	0.802268
N-ACETYLASPARTATE		1	1	0.947383	1	1.2836	1	1.35489	1	1.03449
N-ACETYLGALACTOSAMINE		1	1	2.30074	0.218579	2.6356	1	1.14555	1	1.02462
N-ACETYLGLUTAMATE		1	1	1.09295	1	1.2569	1	1.15001	1	0.909329
N-ACETYLLEUCINE		1	1	1.21333	1	0.919441	1	0.757781	1	0.74751
N-ACETYLNEURAMINATE		1	1	2.2114	0.0970317	2.53402	1	1.14589	1	0.996635
N-ACETYLPHENYLALANINE		1	1	1.129	1	1.19868	1	1.06172	1	0.44568
N-ACETYLSERINE		1	1	0.948256	1	0.688303	1	0.725861	1	0.937088
OMEGA-HYDROXYDODECANOATE		1	1	0.929876	1	0.987032	1	1.06147	1	1.12541
OROTATE		1	1	1.32167	0.138548	1.64586	1	1.24528	1	1.27847
OXOGLUTARATE		1	1	0.758762	1	1.06612	1	1.40508	1	1.0411
P-HYDROXYPHENYLACETATE		1	1	1.41328	1	0.814609	1	0.576396	1	0.559296
PANTOTHENATE		1	1	0.71206	0.0970317	0.499091	1	0.700911	1	1.17919
PARAXANTHINE		1	1	1.3015	1	1.15005	1	0.883635	0.2652	2.61602
PHENYLALANINE		1	1	1.01698	1	1.03576	1	1.01846	1	0.784197
QUINATE		1	1	4.02474	1	1.72706	1	0.429111	1	0.918212
SALICYLATE		1	1	0.960936	1	1.0617	1	1.10486	1	0.842682
SEBACATE		1	1	0.80392	1	0.832143	1	1.03511	1	1.18254
SORBOSE		1	1	0.790774	0.922321	0.704515	1	0.890918	1	1.25182
SUBERATE		1	1	0.846997	1	0.952934	1	1.12507	1	1.06341
SUCCINATE		1	1	1.56701	1	1.64779	1	1.05155	1	1.23901
TAURINE		1	1	0.694415	0.00143606	0.509362	1	0.733512	1	1.06512
THREONINE		1	1	1.34859	1	0.877599	1	0.650752	1	1.19295
THYMIDINE-MONOPHOSPHATE		1	1	1.77275	1	1.07748	1	0.6078	1	0.704915
TREHALOSE		1	1	1.18901	1	0.62911	1	0.529103	1	1.38764
TRYPTOPHAN		1	1	0.510433	0.0204135	0.368716	1	0.72236	1	0.907863
TYROSINE		1	1	1.47162	0.41683	1.44732	1	0.983488	1	0.833179
URACIL		1	1	1.4296	1	1.40987	1	0.986203	1	1.08554
URATE		1	1	0.941829	1	0.90788	1	0.963955	0.0712123	0.81374
URIDINE DIPHOSPHATE-N-ACETYLGALACTOSAMINE		1	1	0.725465	1	0.721952	1	0.995157	1	1.42211
URIDINE MONOPHOSPHATE		1	1	1.27052	1	0.951147	1	0.74863	1	0.730911
XANTHINE		1	1	0.479765	0.244169	0.398756	1	0.831148	1	0.621173
XANTHOSINE-MONOPHOSPHATE		1	1	1.93526	1	0.717768	1	0.370889	1	0.554143
2-AMINOISOBUTYRATE		3	1	1.13153	1	0.873436	1	0.77191	1	1.04167
3,4-DIHYDROXYPHENYLACETATE		3	1	0.910431	1	0.98803	1	1.08523	1	1.04932
3-SULFINOALANINE		3	1	1.31334	1	0.76274	1	0.580763	1	1.56802
ADP-GLUCOSE		3	0.000395124	0.239332	4.7381e-05	0.1768	0.000395124	0.73872	1	1.13565
ALLANTOIN		3	1	1.05814	1	0.831593	1	0.785897	1	0.708087
CITICOLINE		3	0.155585	0.340587	0.0859273	0.365448	0.155585	1.07299	1	1.32022
CYSTATHIONINE		3	1	0.476587	1	0.423837	1	0.889317	1	2.11234
D-SEDOHEPTULOSE		3	0.195417	2.6007	0.000143411	4.44115	0.195417	1.70767	1	1.36677
GALACTURONATE		3	1	1.13612	1	1.14213	1	1.00529	1	1.24495
KETOLEUCINE		3	1	1.35179	1	1.49895	1	1.10886	1	1.03596
L-ORNITHINE		3	1	1.51698	1	1.43763	1	0.947687	1	0.729473
N-ACETYLSEROTONIN		3	1	0.692656	1	0.929201	1	1.3415	1	0.823744
NICOTINATE		3	1	1.17339	1	0.895744	1	0.763379	1	0.306216
NORLEUCINE		3	1	0.697089	0.375465	0.532413	1	0.763766	1	0.864508
OXOPROLINE		3	1	1.19366	1	1.01585	1	0.851039	1	1.5347
PHENYLPYRUVATE		3	1	1.44082	0.625729	2.06948	1	1.43632	1	1.03245
SACCHARATE		3	1	0.919233	1	0.749334	1	0.815173	1	1.21614
SERINE		3	1	1.07074	1	0.850165	1	0.793997	1	1.03801
TARTRATE		3	1	1.66663	0.0591539	2.35358	1	1.41217	1	1.0964
TRANS-ACONITATE		3	1	1.14631	1	1.23	1	1.07301	1	1.17083
VALINE		3	0.625729	0.530161	0.0234516	0.387922	0.625729	0.731707	1	0.917968
1-METHYLADENOSINE		1	1	1.0904	1	0.852724	1	0.782031	1	0.950586
2-AMINOPHENOL		1	1	1.22493	1	1.11707	1	0.911951	1	0.902176
3-METHYL-2-OXINDOLE		1	1	0.620532	1	0.870526	1	1.40287	1	1.06629
4-GUANIDINOBUTANOATE		1	1	0.893026	1	1.26414	1	1.41556	1	1.06756
5-METHYLCYTOSINE		1	1	1.96724	0.838459	3.42176	1	1.73937	1	1.22455
ADENOSINE DIPHOSPHATE RIBOSE		1	1	0.55383	0.566288	0.377639	1	0.681867	1	0.938938
CAFFEINE		1	0.761384	2.6451	1	1.82136	0.761384	0.68858	1	2.94713
CITRULLINE		1	1	0.987483	1	1.68407	1	1.70542	1	0.814661
CREATINE		1	1	0.760358	0.272409	0.661875	1	0.870479	1	1.21259
CREATININE		1	1	1.41126	1	1.45113	1	1.02825	1	1.04666
CYTOSINE		1	1	0.678003	0.375465	0.533333	1	0.786622	1	0.968637
D-ALANINE		1	1	0.762977	0.272409	0.65468	1	0.85806	1	1.18844
DEOXYADENOSINE		1	1	1.95161	0.0520761	3.71826	1	1.90522	1	0.557453
DEOXYCARNITINE		1	1	0.81346	1	0.606937	1	0.746118	1	0.5656
GLUCOSE 1-PHOSPHATE		1	1	1.22415	1	0.715103	1	0.584161	1	1.19683
GLUTATHIONE REDUCED		1	1	0.619269	0.109416	0.325439	1	0.525521	1	1.01636
ISOLEUCINE		1	1	0.519821	0.0457745	0.417318	1	0.80281	1	0.829639
KYNURENINE		1	1	0.943921	1	0.735012	1	0.77868	1	1.10769
L-CARNITINE		1	1	0.885297	1	0.816616	1	0.922421	1	0.904618
LEUCINE		1	1	0.736382	1	0.642695	1	0.872774	1	0.803815
LUMICHROME		1	1	0.988168	1	0.864517	1	0.874869	1	1.29006
METHIONINE		1	0.511902	0.522025	0.0204135	0.40221	0.511902	0.770481	1	1.05984
N,N-DIMETHYLARGININE		1	1	0.845877	1	0.774137	1	0.915189	1	0.884699
N-ACETYLPUTRESCINE		1	1	1.31204	1	1.52407	1	1.1616	1	0.799409
N-ALPHA-ACETYLLYSINE		1	1	0.887791	1	0.871151	1	0.981257	1	0.764628
NICOTINAMIDE MONONUCLEOTIDE		1	1	1.53161	1	1.45698	1	0.951269	1	0.686824
O-ACETYLCARNITINE		1	1	0.932447	1	0.970674	1	1.041	1	1.06866
PHOSPHORYLCHOLINE		1	0.0234516	0.541965	0.195417	0.615509	0.0234516	1.1357	1	0.905661
PIPECOLATE		1	1	0.817678	1	0.745805	1	0.912101	1	0.626849
THEOBROMINE		1	1	1.24279	1	1.14879	1	0.924359	1	1.76851
THEOPHYLLINE		1	1	1.35759	1	1.32724	1	0.97765	0.177444	3.14668
THYMINE		1	1	0.921328	1	1.04148	1	1.13041	1	0.602924
TRIGONELLINE		1	0.272409	2.84421	0.0591539	2.7791	0.272409	0.977106	1	1.5084
TYRAMINE		1	1	1.15431	1	1.23856	1	1.07299	1	0.972349
UROCANATE		1	1	1.33631	1	1.07903	1	0.807473	1	0.688407
XANTHOSINE		1	1	0.901948	1	0.880054	1	0.975726	1	0.924743
3-AMINO-5-HYDROXYBENZOATE		3	0.244169	0.45219	0.0970317	0.482497	0.244169	1.06702	1	0.641915
3-METHOXY-4-HYDROXYMANDELATE		3	1	0.91956	1	0.913081	1	0.992954	1	0.923726
3-METHOXYTYROSINE		3	1	0.880032	1	0.740287	1	0.841205	1	1.1979
5-HYDROXYTRYPTOPHAN		3	1	1.12046	1	1.3697	1	1.22244	1	0.584896
6-HYDROXYDOPAMINE		3	1	1.051	1	0.965531	1	0.918682	1	1.13295
AMINOADIPATE		3	1	0.719571	1	0.818072	1	1.13689	1	1.30915
ANILINE-2-SULFONATE		3	1	0.400172	1	0.629022	1	1.57188	1	1.48916
BILIVERDIN		3	0.0591539	1.73575	1	1.99243	0.0591539	1.14788	1	0.685573
D-ORNITHINE		3	1	0.90567	1	0.913669	1	1.00883	1	1.21838
DOPAMINE		3	1	0.934554	1	0.849551	1	0.909044	1	1.24348
EPINEPHRINE		3	1	0.957211	1	0.936726	1	0.9786	1	1.13698
HOMOGENTISATE		3	1	0.887119	1	0.943808	1	1.0639	1	1.09639
N-ACETYLASPARAGINE		3	1	1.36839	1	1.5275	1	1.11628	0.313608	0.384038
NORMETANEPHRINE		3	1	0.982722	1	0.942757	1	0.959333	0.0113524	1.52247
O-SUCCINYL-HOMOSERINE		3	1	1.2407	1	1.27113	1	1.02453	1	0.770421
QUINOLINATE		3	1	0.978565	1	0.978773	1	1.00021	1	0.883683
RIBITOL		3	1	1.10414	1	0.875455	1	0.792882	1	1.09172
SELENOCYSTAMINE		3	1	0.694983	1	0.829897	1	1.19412	0.733493	0.641228
SEROTONIN		3	1	0.932872	1	1.50122	1	1.60925	1	0.453016
UREIDOPROPIONATE		3	1	0.725544	1	0.699592	1	0.964231	1	1.09789
