# Supplementary material for: Spatially and temporally resolved metabolome of the human oral cavity
Source: iScience. 2024 Jan 12;27(2):108884. doi: 10.1016/j.isci.2024.108884 (PMC10839270; doi:10.1016/j.isci.2024.108884)
Supplement: Table S4. P-values and fold changes for the CK-stratified dataset, related to Figure 7CK [file mmc5.xlsx]

## Sheet: Table S4
		MvsA		MvsE		AvsE		MavsFe
Metabolite.name	Identification level	P-value	Fold change	P-value	Fold change	P-value	Fold change	P-value	Fold change
3,4-DIHYDROXYBENZOATE	1	1	1.79281	1	1.2136	1	0.676926	1	0.734204
N-ACETYLMETHIONINE	1	0.0744297	0.286862	0.00208359	0.249719	0.0744297	0.87052	1	0.980976
N-ACETYLTRYPTOPHAN	1	0.000305807	18.2919	0.0199185	19.6322	0.000305807	1.07328	1	1.09103
CORTISOL	1	5.47714e-05	0.296193	4.56428e-06	0.133662	5.47714e-05	0.451266	1	1.13058
CORTISONE	1	0.00231865	0.490585	0.000221368	0.20453	0.00231865	0.41691	1	1.07425
N,N,N-TRIMETHYLLYSINE	1	0.00124148	0.416065	0.0697468	0.549098	0.00124148	1.31974	1	1.01401
ADENOSINE 2',3'-CYCLIC PHOSPHATE	1	1	0.655868	1	0.462654	1	0.705407	1	2.10423
CYTIDINE 2',3'-CYCLIC PHOSPHATE	1	1	0.365518	0.294743	0.295871	1	0.809457	1	1.28109
DEOXYGUANOSINE-MONOPHOSPHATE	1	1	0.793717	1	0.425376	1	0.53593	1	1.5703
GLUTAMINE	1	1	0.490159	0.650353	0.429067	1	0.875363	1	1.23278
GUANOSINE MONOPHOSPHATE	1	1	1.31418	1	0.697533	1	0.530774	1	2.21249
TRYPTOPHAN	1	1	0.362724	0.755115	0.270373	1	0.745395	1	0.747623
ADP-GLUCOSE	3	1	0.516862	1	0.419852	1	0.812309	1	0.688364
D-SEDOHEPTULOSE	3	1	2.35815	0.0126043	4.17878	1	1.77206	1	1.34442
VALINE	3	0.400397	0.441653	0.176416	0.394756	0.400397	0.893815	1	1.08833
ISOLEUCINE	1	1	0.527545	0.0697468	0.400352	1	0.758895	1	1.01379
METHIONINE	1	1	0.523091	1	0.427981	1	0.818177	1	0.974185
2,3-DIHYDROXYBENZOATE	1	1	0.876692	1	0.806937	1	0.920435	1	1.23466
2-HYDROXY-4-(METHYLTHIO)BUTANOATE	1	1	0.389812	0.147634	0.34232	1	0.878167	1	0.76698
2-HYDROXYBUTYRATE	1	1	1.21315	1	1.61138	1	1.32826	1	1.03803
2-METHYLCITRATE	1	1	1.34507	1	1.05925	1	0.787505	1	1.00209
2-METHYLGLUTARATE	1	1	0.986745	1	0.842388	1	0.853704	1	1.02764
3-HYDROXYMETHYLGLUTARATE	1	1	0.761223	1	0.795204	1	1.04464	1	0.881457
4-COUMARATE	1	1	0.76816	1	1.13053	1	1.47173	1	0.621118
4-HYDROXYBENZALDEHYDE	1	1	1.48789	0.176416	1.83422	1	1.23277	1	1.03387
4-HYDROXYBENZOATE	1	1	1.06717	1	1.40936	1	1.32065	1	0.854126
4-PYRIDOXATE	1	1	1.42698	1	1.66431	1	1.16631	1	0.89117
6-CARBOXYHEXANOATE	1	1	0.939541	1	0.833836	1	0.887493	1	1.18356
ADENINE	1	1	0.342973	1	0.795564	1	2.31961	1	0.836219
AICAR	1	1	0.455061	1	0.328171	1	0.721158	1	1.47538
ANSERINE	1	1	2.11947	1	2.95464	1	1.39405	1	0.874025
ASCORBATE	1	1	1.20996	1	0.187452	1	0.154924	1	5.85028
ASPARTATE	1	1	0.913818	1	0.927611	1	1.01509	1	1.02891
AZELATE	1	1	0.750485	1	0.629475	1	0.838759	1	1.3992
BENZOATE	1	1	0.711761	1	0.620483	1	0.871757	1	1.10027
BETA-GLYCEROPHOSPHATE	1	1	0.908663	1	1.15686	1	1.27314	1	0.737079
CARNOSINE	1	1	1.39987	1	2.02616	1	1.4474	1	0.785944
CDP-ETHANOLAMINE	1	1	0.438192	1	0.392825	1	0.896467	1	1.25522
CITRAMALATE	1	1	1.92759	0.249237	2.67945	1	1.39005	1	0.843546
CITRATE	1	0.283205	1.99612	0.123112	2.034	0.283205	1.01897	1	1.03115
CYCLIC AMP	1	1	1.65568	1	1.78423	1	1.07764	1	1.26696
CYTIDINE	1	1	1.0598	1	1.52787	1	1.44166	1	1.18476
CYTIDINE MONOPHOSPHATE	1	1	0.684745	1	0.790764	1	1.15483	1	1.25199
D-RIBOSE 5-PHOSPHATE	1	1	0.526261	1	0.502124	1	0.954136	1	1.16196
DEOXYADENOSINE MONOPHOSPHATE	1	1	1.55412	1	0.868132	1	0.558601	1	0.667053
DEOXYCYTIDINE MONOPHOSPHATE	1	1	1.49728	1	0.779043	1	0.520305	1	1.06581
DEOXYGUANOSINE	1	1	0.773618	1	1.11956	1	1.44717	1	0.5873
DEOXYURIDINE-MONOPHOSPHATE	1	0.135336	0.377523	1	0.501925	0.135336	1.32952	1	0.765839
ETHANOLAMINE PHOSPHATE	1	1	1.07902	1	1.97611	1	1.83139	1	1.57635
ETHYLMALONATE	1	1	1.08255	1	0.824796	1	0.761903	1	1.23491
FRUCTOSE 6-PHOSPHATE	1	1	0.798538	1	0.887703	1	1.11166	1	0.911581
GALACTITOL	1	1	0.461932	1	2.60667	1	5.64297	1	0.288044
GLUCOSE 6-PHOSPHATE	1	1	0.627144	1	0.761872	1	1.21483	1	0.952097
GLUTAMATE	1	1	0.865769	1	0.945944	1	1.09261	1	1.01467
GLUTARATE	1	1	0.841419	1	0.784859	1	0.932781	1	1.02566
GLYCERALDEHYDE	1	1	0.959131	1	0.95331	1	0.993931	1	1.01812
GUANINE	1	1	0.466978	1	0.55557	1	1.18971	1	1.30257
HIPPURATE	1	1	0.760975	1	1.40141	1	1.84159	1	0.766942
HISTIDINE	1	1	1.45793	1	1.27869	1	0.877058	1	1.03641
HYDROXYPHENYLLACTATE	1	1	1.03687	1	1.43247	1	1.38153	1	0.802687
HYPOXANTHINE	1	1	0.546858	1	0.593931	1	1.08608	1	1.02508
INDOLE-3-ACETATE	1	1	0.353402	1	0.389998	1	1.10355	1	0.728198
INDOXYL SULFATE	1	1	0.564282	1	1.08624	1	1.92499	1	0.715591
INOSINE	1	1	0.877424	1	0.908544	1	1.03547	1	0.581601
ISOCITRATE	1	1	1.33787	1	1.19437	1	0.89274	1	1.13825
L-ARGININE	1	1	1.09795	1	1.14593	1	1.04371	1	0.986768
MALATE	1	1	1.26622	1	1.1831	1	0.93436	1	1.07441
MANNITOL	1	1	0.712538	1	1.44965	1	2.03449	1	0.669083
MANNOSE	1	1	0.91189	1	0.676576	1	0.74195	1	1.37057
METHYLTHIOADENOSINE	1	1	0.440159	1	0.649668	1	1.47599	1	0.817087
MEVALONATE	1	1	1.00454	1	1.55941	1	1.55236	1	0.873137
N-ACETYLASPARTATE	1	1	1.79059	1	1.71168	1	0.955933	0.282178	1.78354
N-ACETYLGALACTOSAMINE	1	1	1.19665	1	1.84741	1	1.54382	1	1.11841
N-ACETYLGLUTAMATE	1	1	1.16656	1	1.38846	1	1.19022	1	1.20914
N-ACETYLLEUCINE	1	1	0.716787	1	0.799284	1	1.11509	1	1.07457
N-ACETYLNEURAMINATE	1	1	1.05819	1	1.39635	1	1.31956	1	0.957849
N-ACETYLPHENYLALANINE	1	1	0.571672	1	0.904589	1	1.58236	1	0.805128
N-ACETYLSERINE	1	1	0.633396	1	0.702138	1	1.10853	1	0.925345
N-FORMYL-L-METHIONINE	1	0.111387	0.400576	0.123112	0.479293	0.111387	1.19651	1	1.04369
OMEGA-HYDROXYDODECANOATE	1	1	0.610281	1	0.845231	1	1.38499	1	1.26714
OROTATE	1	1	2.35763	1	1.45259	1	0.616122	1	1.10801
OXOGLUTARATE	1	1	1.08489	1	1.27186	1	1.17234	1	1.00078
P-HYDROXYPHENYLACETATE	1	1	0.598571	1	0.762165	1	1.27331	1	0.984239
PANTOTHENATE	1	1	0.988772	1	0.772778	1	0.781554	1	1.01849
PARAXANTHINE	1	1	1.08433	1	1.20185	1	1.10838	1	1.92532
PHENYLALANINE	1	1	0.872462	1	0.914929	1	1.04867	1	0.941858
QUINATE	1	0.0031174	14.1274	0.000445017	10.4404	0.0031174	0.739016	1	2.04452
SALICYLATE	1	1	0.725018	1	1.0954	1	1.51085	1	0.775603
SEBACATE	1	1	0.929296	1	0.910754	1	0.980047	1	1.20356
SORBOSE	1	1	0.863983	1	0.726808	1	0.841229	1	1.69618
SUBERATE	1	1	0.990974	1	0.871033	1	0.878967	1	1.23916
SUCCINATE	1	1	1.66623	1	1.43388	1	0.86055	1	1.14259
TAURINE	1	1	0.679022	0.123112	0.538969	1	0.793744	1	1.06481
THREONINE	1	1	0.561582	1	0.49347	1	0.878715	1	1.25502
THYMIDINE-MONOPHOSPHATE	1	1	0.907579	1	0.880616	1	0.970291	1	0.922811
TREHALOSE	1	1	5.65319	1	1.70274	1	0.301201	1	3.81738
TYROSINE	1	1	1.56225	0.755115	1.70266	1	1.08988	1	0.951888
URACIL	1	0.558143	2.02796	0.0572521	2.11906	0.558143	1.04492	1	1.03925
URATE	1	1	0.961374	1	1.06693	1	1.1098	0.66246	0.640486
URIDINE DIPHOSPHATE-N-ACETYLGALACTOSAMINE	1	1	0.587832	1	0.549016	1	0.933968	1	1.25079
URIDINE MONOPHOSPHATE	1	1	0.937228	1	0.995086	1	1.06173	1	0.774195
XANTHINE	1	1	0.466497	1	0.579391	1	1.242	1	0.64167
XANTHOSINE-MONOPHOSPHATE	1	1	1.06528	1	0.851658	1	0.799472	1	0.81865
2-AMINOISOBUTYRATE	3	1	0.89299	1	0.915129	1	1.02479	1	1.02845
3,4-DIHYDROXYPHENYLACETATE	3	1	0.811862	1	0.714832	1	0.880485	1	0.98825
3-SULFINOALANINE	3	1	0.921912	1	0.929978	1	1.00875	1	1.27007
5'-DEOXYADENOSINE	3	1	0.758144	1	0.80973	1	1.06804	1	0.847015
ALLANTOIN	3	1	0.874162	1	1.34368	1	1.53711	1	0.687008
CITICOLINE	3	1	0.487349	1	0.388413	1	0.79699	1	1.31371
CYSTATHIONINE	3	1	0.583496	1	0.423914	1	0.726507	1	1.0484
GALACTURONATE	3	1	1.29616	1	1.03561	1	0.798982	1	1.36529
KETOLEUCINE	3	1	1.17117	1	1.19914	1	1.02388	1	1.01002
L-ORNITHINE	3	1	0.945533	1	0.951647	1	1.00647	1	0.74449
N-ACETYLSEROTONIN	3	1	0.561821	1	0.963401	1	1.71478	1	0.712163
NICOTINATE	3	0.89606	0.162423	1	0.455499	0.89606	2.80441	1	0.53193
NORLEUCINE	3	1	0.693025	1	0.649044	1	0.936538	1	1.00577
OXOPROLINE	3	1	0.776708	1	1.16948	1	1.50568	1	1.419
PHENYLPYRUVATE	3	1	1.1657	1	1.34882	1	1.15708	1	0.638194
SACCHARATE	3	1	0.995079	1	1.09169	1	1.09709	1	0.837309
SERINE	3	1	0.680008	1	0.577119	1	0.848695	1	1.16917
TARTRATE	3	1	0.64327	1	2.41542	1	3.75491	1	0.85937
TRANS-ACONITATE	3	0.00415806	2.67947	0.123112	2.75966	0.00415806	1.02993	1	1.25617
1-METHYLADENOSINE	1	1	0.751642	1	0.791732	1	1.05334	1	0.828213
2-AMINOPHENOL	1	1	1.95944	1	1.23507	1	0.630316	1	1.25764
3-METHYL-2-OXINDOLE	1	1	0.780115	1	0.773894	1	0.992026	1	1.39975
4-GUANIDINOBUTANOATE	1	1	1.34133	1	1.55769	1	1.1613	1	0.926108
5-METHYLCYTOSINE	1	1	1.38498	1	4.62322	1	3.33812	1	1.93203
ADENOSINE DIPHOSPHATE RIBOSE	1	1	0.684936	1	0.330632	1	0.48272	1	1.2338
CAFFEINE	1	1	3.42757	1	1.61241	1	0.470425	1	2.98143
CITRULLINE	1	1	0.90849	1	0.992979	1	1.093	1	0.976695
CREATINE	1	1	0.61295	1	0.581809	1	0.949196	1	1.40532
CREATININE	1	1	1.06979	1	0.909713	1	0.850363	1	1.19487
CYTOSINE	1	1	0.580861	1	0.552513	1	0.951196	1	1.42117
D-ALANINE	1	1	0.624053	1	0.574871	1	0.92119	1	1.31813
DEOXYADENOSINE	1	1	1.68479	1	1.7306	1	1.02719	1	0.89846
DEOXYCARNITINE	1	1	0.603662	1	0.646761	1	1.0714	1	0.875601
GLUCOSE 1-PHOSPHATE	1	1	1.01128	1	0.965507	1	0.954741	1	1.21042
GLUTATHIONE REDUCED	1	1	1.02207	1	0.702411	1	0.687246	1	1.07722
KYNURENINE	1	1	0.53477	1	0.407396	1	0.761815	1	1.46132
L-CARNITINE	1	1	0.783693	1	0.706673	1	0.901721	1	1.14034
LEUCINE	1	1	0.820338	1	0.613433	1	0.74778	1	1.10298
LUMICHROME	1	1	1.32242	1	1.06093	1	0.80226	1	1.37265
N,N-DIMETHYLARGININE	1	1	0.773011	1	0.817416	1	1.05745	1	1.05774
N-ACETYLPUTRESCINE	1	1	0.823478	1	1.03404	1	1.2557	1	1.22672
N-ALPHA-ACETYLLYSINE	1	1	0.615174	1	0.735916	1	1.19627	1	0.990566
N6-(DELTA2-ISOPENTENYL)-ADENINE	1	1	0.483069	1	0.526106	1	1.08909	1	1.14505
NICOTINAMIDE MONONUCLEOTIDE	1	1	0.730532	1	0.801073	1	1.09656	1	0.849057
O-ACETYLCARNITINE	1	1	1.1123	1	1.00825	1	0.906459	1	1.25077
PHOSPHORYLCHOLINE	1	1	0.666944	1	0.810238	1	1.21485	1	0.916704
PIPECOLATE	1	1	0.386811	1	0.391204	1	1.01136	1	1.24299
THEOBROMINE	1	1	0.996481	1	1.28938	1	1.29394	1	1.24005
THEOPHYLLINE	1	1	0.844964	1	1.02838	1	1.21707	1	1.70846
THYMINE	1	1	0.611467	1	0.760663	1	1.244	1	0.941966
TRIGONELLINE	1	0.0392026	3.14956	1	3.27547	0.0392026	1.03998	1	1.60935
TYRAMINE	1	1	1.18288	1	1.29613	1	1.09574	1	1.00207
UROCANATE	1	1	1.10329	1	1.09844	1	0.9956	1	0.972838
XANTHOSINE	1	1	0.576405	0.558501	0.509705	1	0.884283	1	0.774078
3-AMINO-5-HYDROXYBENZOATE	3	0.296268	0.417733	1	0.562371	0.296268	1.34624	1	0.992707
3-METHOXY-4-HYDROXYMANDELATE	3	1	1.0283	1	1.1572	1	1.12535	1	1.02408
3-METHOXYTYROSINE	3	1	0.993443	1	0.869648	1	0.875388	1	1.36155
5-HYDROXYTRYPTOPHAN	3	1	1.57851	0.347442	2.03945	1	1.29201	1	0.863686
6-HYDROXYDOPAMINE	3	1	0.966308	1	0.906615	1	0.938226	1	1.06662
AMINOADIPATE	3	1	0.967389	1	0.972712	1	1.0055	1	1.21475
ANILINE-2-SULFONATE	3	1	0.528204	1	0.72017	1	1.36343	1	0.552355
BILIVERDIN	3	1	1.91204	1	1.31023	1	0.685255	1	1.0285
D-ORNITHINE	3	1	1.04109	1	0.853517	1	0.819827	0.610395	1.35896
DOPAMINE	3	1	0.840662	1	0.68655	1	0.816677	1	1.30649
EPINEPHRINE	3	1	1.04723	1	0.874984	1	0.835523	1	1.20036
HOMOGENTISATE	3	1	1.17047	1	0.944582	1	0.807013	1	1.25185
N-ACETYLASPARAGINE	3	1	1.28035	1	2.06267	1	1.61102	1	0.800831
NORMETANEPHRINE	3	1	0.714223	1	0.691681	1	0.968438	1	1.57538
O-SUCCINYL-HOMOSERINE	3	1	1.61889	1	1.7426	1	1.07641	1	0.792013
QUINOLINATE	3	1	1.08554	1	0.889397	1	0.819311	1	0.757712
RIBITOL	3	1	0.795804	1	0.816842	1	1.02644	1	0.966024
SELENOCYSTAMINE	3	1	0.891833	1	1.2907	1	1.44725	1	0.58889
SEROTONIN	3	1	2.04261	1	0.850373	1	0.416316	1	1.20797
UREIDOPROPIONATE	3	1	0.765456	1	0.748838	1	0.97829	1	0.959039
