# Supplementary material for: Spatially and temporally resolved metabolome of the human oral cavity
Source: iScience. 2024 Jan 12;27(2):108884. doi: 10.1016/j.isci.2024.108884 (PMC10839270; doi:10.1016/j.isci.2024.108884)
Supplement: Table S5. Classification of annotated metabolites, related to Figures 1, 2, 5, 7, and S1 [file mmc6.csv]

PLATE	NROW	NCOL	primary_name	smiles	inchi	inchikey	Classyfire Classification	kingdom	superclass	class	subclass	level.5	level.6	level.7	level.8	level.9	level.10	NPC Classification	pathway	pathway2	pathway3	superclass2	superclass3	class2	class3
1	A	2	GLUTAMINE	N[C@@H](CCC(N)=O)C(O)=O	InChI=1S/C5H10N2O3/c6-3(5(9)10)1-2-4(7)8/h3H,1-2,6H2,(H2,7,8)(H,9,10)/t3-/m0/s1	ZDXPYRJPNDTMRX-VKHMYHEASA-N		Organic compounds	Small peptides	Aminoacids	Amino acids, peptides, and analogues	Amino acids and derivatives	Alpha amino acids and derivatives	Alpha amino acids	L-alpha-amino acids				Amino acids and Peptides
1	A	3	HYPOTAURINE	NCCS(O)=O	InChI=1S/C2H7NO2S/c3-1-2-6(4)5/h1-3H2,(H,4,5)	VVIUBCNYACGLLV-UHFFFAOYSA-N		Organic compounds	Small peptides	Aminoacids	Sulfinic acids								Amino acids and Peptides
1	A	4	INOSINE MONOPHOSPHATE	O[C@@H]1[C@@H](COP(O)(O)=O)O[C@H]([C@@H]1O)N1C=NC2=C1N=CNC2=O	InChI=1S/C10H13N4O8P/c15-6-4(1-21-23(18,19)20)22-10(7(6)16)14-3-13-5-8(14)11-2-12-9(5)17/h2-4,6-7,10,15-16H,1H2,(H,11,12,17)(H2,18,19,20)/t4-,6-,7-,10-/m1/s1	GRSZFWQUAKGDAV-KQYNXXCUSA-N		Organic compounds	Nucleosides	Purine nucleos(t)ides	Purine ribonucleotides	Purine ribonucleoside monophosphates							Carbohydrates
1	A	6	THREONINE	C[C@@H](O)[C@H](N)C(O)=O	InChI=1S/C4H9NO3/c1-2(6)3(5)4(7)8/h2-3,6H,5H2,1H3,(H,7,8)/t2-,3+/m1/s1	AYFVYJQAPQTCCC-GBXIJSLDSA-N		Organic compounds	Small peptides	Aminoacids	Amino acids, peptides, and analogues	Amino acids and derivatives	Alpha amino acids and derivatives	Alpha amino acids	L-alpha-amino acids				Amino acids and Peptides
1	A	7	PURINE	N1C=NC2=C1C=NC=N2	InChI=1S/C5H4N4/c1-4-5(8-2-6-1)9-3-7-4/h1-3H,(H,6,7,8,9)	KDCGOANMDULRCW-UHFFFAOYSA-N		Organic compounds	Pseudoalkaloids	Purine alkaloids	Purines and purine derivatives								Alkaloids
1	A	8	N-ACETYLNEURAMINATE	CC(=O)N[C@@H]1[C@@H](O)C[C@](O)(O[C@H]1[C@H](O)[C@H](O)CO)C(O)=O	InChI=1S/C11H19NO9/c1-4(14)12-7-5(15)2-11(20,10(18)19)21-9(7)8(17)6(16)3-13/h5-9,13,15-17,20H,2-3H2,1H3,(H,12,14)(H,18,19)/t5-,6+,7+,8+,9+,11-/m0/s1	SQVRNKJHWKZAKO-PFQGKNLYSA-N		Organic compounds	Aminosugars and aminoglycosides	Aminosugars	Carbohydrates and carbohydrate conjugates	Sugar acids and derivatives	Sugar amino acids and derivatives	Pyranoid amino acids and derivatives	Neuraminic acids and derivatives	N-acylneuraminic acids and derivatives	N-acylneuraminic acids		Carbohydrates
1	A	12	URATE	O=C1NC2=C(N1)C(=O)NC(=O)N2	InChI=1S/C5H4N4O3/c10-3-1-2(7-4(11)6-1)8-5(12)9-3/h(H4,6,7,8,9,10,11,12)	LEHOTFFKMJEONL-UHFFFAOYSA-N		Organic compounds	Pseudoalkaloids	Purine alkaloids	Purines and purine derivatives	Xanthines							Alkaloids
1	B	1	CYTIDINE	NC1=NC(=O)N(C=C1)[C@@H]1O[C@H](CO)[C@@H](O)[C@H]1O	InChI=1S/C9H13N3O5/c10-5-1-2-12(9(16)11-5)8-7(15)6(14)4(3-13)17-8/h1-2,4,6-8,13-15H,3H2,(H2,10,11,16)/t4-,6-,7-,8-/m1/s1	UHDGCWIWMRVCDJ-XVFCMESISA-N		Organic compounds	Nucleosides	Pyrimidine nucleos(t)ides									Carbohydrates
1	B	2	SERINE	N[C@@H](CO)C(O)=O	InChI=1S/C3H7NO3/c4-2(1-5)3(6)7/h2,5H,1,4H2,(H,6,7)/t2-/m0/s1	MTCFGRXMJLQNBG-REOHCLBHSA-N		Organic compounds	Small peptides	Aminoacids	Amino acids, peptides, and analogues	Amino acids and derivatives	Alpha amino acids and derivatives	Serine and derivatives					Amino acids and Peptides
1	B	4	CITRULLINE	N[C@@H](CCCNC(N)=O)C(O)=O	InChI=1S/C6H13N3O3/c7-4(5(10)11)2-1-3-9-6(8)12/h4H,1-3,7H2,(H,10,11)(H3,8,9,12)/t4-/m0/s1	RHGKLRLOHDJJDR-BYPYZUCNSA-N		Organic compounds	Small peptides	Aminoacids	Amino acids, peptides, and analogues	Amino acids and derivatives	Alpha amino acids and derivatives	Alpha amino acids	L-alpha-amino acids				Amino acids and Peptides
1	B	5	TAURINE	NCCS(O)(=O)=O	InChI=1S/C2H7NO3S/c3-1-2-7(4,5)6/h1-3H2,(H,4,5,6)	XOAAWQZATWQOTB-UHFFFAOYSA-N		Organic compounds			Organosulfonic acids and derivatives	Organosulfonic acids
1	B	6	N-ACETYLTRYPTOPHAN	CC(=O)N[C@@H](CC1=CNC2=C1C=CC=C2)C(O)=O	InChI=1S/C13H14N2O3/c1-8(16)15-12(13(17)18)6-9-7-14-11-5-3-2-4-10(9)11/h2-5,7,12,14H,6H2,1H3,(H,15,16)(H,17,18)/t12-/m0/s1	DZTHIGRZJZPRDV-LBPRGKRZSA-N		Organic compounds	Small peptides	Dipeptides	Amino acids, peptides, and analogues	Amino acids and derivatives	Alpha amino acids and derivatives	N-acyl-alpha amino acids and derivatives	N-acyl-alpha amino acids	N-acyl-L-alpha-amino acids			Amino acids and Peptides
1	B	7	NICOTINATE	OC(=O)C1=CN=CC=C1	InChI=1S/C6H5NO2/c8-6(9)5-2-1-3-7-4-5/h1-4H,(H,8,9)	PVNIIMVLHYAWGP-UHFFFAOYSA-N		Organic compounds	Nicotinic acid alkaloids	Pyridine alkaloids	Pyridinecarboxylic acids and derivatives	Pyridinecarboxylic acids							Alkaloids
1	B	8	INOSINE	OC[C@H]1O[C@H]([C@H](O)[C@@H]1O)N1C=NC2=C1N=CNC2=O	InChI=1S/C10H12N4O5/c15-1-4-6(16)7(17)10(19-4)14-3-13-5-8(14)11-2-12-9(5)18/h2-4,6-7,10,15-17H,1H2,(H,11,12,18)/t4-,6-,7-,10-/m1/s1	UGQMRVRMYYASKQ-KQYNXXCUSA-N		Organic compounds	Nucleosides	Purine nucleos(t)ides									Carbohydrates
1	B	10	CYTOSINE	NC1=CC=NC(=O)N1	InChI=1S/C4H5N3O/c5-3-1-2-6-4(8)7-3/h1-2H,(H3,5,6,7,8)	OPTASPLRGRRNAP-UHFFFAOYSA-N		Organic compounds	Histidine alkaloids	Imidazole alkaloids	Pyrimidines and pyrimidine derivatives	Pyrimidones							Alkaloids
1	B	11	ISOLEUCINE	CC[C@H](C)[C@H](N)C(O)=O	InChI=1S/C6H13NO2/c1-3-4(2)5(7)6(8)9/h4-5H,3,7H2,1-2H3,(H,8,9)/t4-,5-/m0/s1	AGPKZVBTJJNPAG-WHFBIAKZSA-N		Organic compounds	Small peptides	Aminoacids	Amino acids, peptides, and analogues	Amino acids and derivatives	Alpha amino acids and derivatives	Isoleucine and derivatives					Amino acids and Peptides
1	C	1	GLUTAMATE	N[C@@H](CCC(O)=O)C(O)=O	InChI=1S/C5H9NO4/c6-3(5(9)10)1-2-4(7)8/h3H,1-2,6H2,(H,7,8)(H,9,10)/t3-/m0/s1	WHUUTDBJXJRKMK-VKHMYHEASA-N		Organic compounds	Small peptides	Aminoacids	Amino acids, peptides, and analogues	Amino acids and derivatives	Alpha amino acids and derivatives	Glutamic acid and derivatives					Amino acids and Peptides
1	C	2	ASCORBATE	[H][C@@]1(OC(=O)C(O)=C1O)[C@@H](O)CO	InChI=1S/C6H8O6/c7-1-2(8)5-3(9)4(10)6(11)12-5/h2,5,7-10H,1H2/t2-,5+/m0/s1	CIWBSHSKHKDKBQ-JLAZNSOCSA-N		Organic compounds			Furanones	Butenolides							Polyketides
1	C	4	N-ACETYLGLUCOSAMINE	CC(=O)N[C@H]1C(O)O[C@H](CO)[C@@H](O)[C@@H]1O	InChI=1S/C8H15NO6/c1-3(11)9-5-7(13)6(12)4(2-10)15-8(5)14/h4-8,10,12-14H,2H2,1H3,(H,9,11)/t4-,5-,6-,7-,8?/m1/s1	OVRNDRQMDRJTHS-RTRLPJTCSA-N		Organic compounds	Aminosugars and aminoglycosides	Aminosugars	Carbohydrates and carbohydrate conjugates	Aminosaccharides	Amino sugars	Acylaminosugars					Carbohydrates
1	C	7	CREATININE	CN1CC(=O)NC1=N	InChI=1S/C4H7N3O/c1-7-2-3(8)6-4(7)5/h2H2,1H3,(H2,5,6,8)	DDRJAANPRJIHGJ-UHFFFAOYSA-N		Organic compounds	Histidine alkaloids	Imidazole alkaloids	Amino acids, peptides, and analogues	Amino acids and derivatives	Alpha amino acids and derivatives						Alkaloids
1	C	11	GUANIDINOACETATE	NC(=N)NCC(O)=O	InChI=1S/C3H7N3O2/c4-3(5)6-1-2(7)8/h1H2,(H,7,8)(H4,4,5,6)	BPMFZUMJYQTVII-UHFFFAOYSA-N		Organic compounds	Small peptides	Aminoacids	Amino acids, peptides, and analogues	Amino acids and derivatives	Alpha amino acids and derivatives						Amino acids and Peptides
1	D	2	METHIONINE	CSCC[C@H](N)C(O)=O	InChI=1S/C5H11NO2S/c1-9-3-2-4(6)5(7)8/h4H,2-3,6H2,1H3,(H,7,8)/t4-/m0/s1	FFEARJCKVFRZRR-BYPYZUCNSA-N		Organic compounds	Small peptides	Aminoacids	Amino acids, peptides, and analogues	Amino acids and derivatives	Alpha amino acids and derivatives	Methionine and derivatives					Amino acids and Peptides
1	D	5	METHYLTHIOADENOSINE	CSC[C@H]1O[C@H]([C@H](O)[C@@H]1O)N1C=NC2=C1N=CN=C2N	InChI=1S/C11H15N5O3S/c1-20-2-5-7(17)8(18)11(19-5)16-4-15-6-9(12)13-3-14-10(6)16/h3-5,7-8,11,17-18H,2H2,1H3,(H2,12,13,14)/t5-,7-,8-,11-/m1/s1	WUUGFSXJNOTRMR-IOSLPCCCSA-N		Organic compounds	Nucleosides	Purine nucleos(t)ides	5'-deoxy-5'-thionucleosides								Carbohydrates
1	D	6	THYMIDINE	CC1=CN([C@H]2C[C@H](O)[C@@H](CO)O2)C(=O)NC1=O	InChI=1S/C10H14N2O5/c1-5-3-12(10(16)11-9(5)15)8-2-6(14)7(4-13)17-8/h3,6-8,13-14H,2,4H2,1H3,(H,11,15,16)/t6-,7+,8+/m0/s1	IQFYYKKMVGJFEH-XLPZGREQSA-N		Organic compounds	Nucleosides	Pyrimidine nucleos(t)ides	Pyrimidine 2'-deoxyribonucleosides								Carbohydrates
1	D	8	AMINOISOBUTANOATE	CC(CN)C(O)=O	InChI=1S/C4H9NO2/c1-3(2-5)4(6)7/h3H,2,5H2,1H3,(H,6,7)	QCHPKSFMDHPSNR-UHFFFAOYSA-N		Organic compounds	Small peptides	Aminoacids	Amino acids, peptides, and analogues	Amino acids and derivatives	Beta amino acids and derivatives						Amino acids and Peptides
1	D	9	ETHANOLAMINE PHOSPHATE	NCCOP(O)(O)=O	InChI=1S/C2H8NO4P/c3-1-2-7-8(4,5)6/h1-3H2,(H2,4,5,6)	SUHOOTKUPISOBE-UHFFFAOYSA-N		Organic compounds	Small peptides	Aminoacids	Phosphate esters	Phosphoethanolamines							Amino acids and Peptides	Shikimates and Phenylpropanoids
1	D	10	XANTHINE	O=C1NC2=C(NC=N2)C(=O)N1	InChI=1S/C5H4N4O2/c10-4-2-3(7-1-6-2)8-5(11)9-4/h1H,(H3,6,7,8,9,10,11)	LRFVTYWOQMYALW-UHFFFAOYSA-N		Organic compounds	Pseudoalkaloids	Purine alkaloids	Purines and purine derivatives	Xanthines							Alkaloids
1	D	12	CYSTINE	N[C@@H](CSSC[C@H](N)C(O)=O)C(O)=O	InChI=1S/C6H12N2O4S2/c7-3(5(9)10)1-13-14-2-4(8)6(11)12/h3-4H,1-2,7-8H2,(H,9,10)(H,11,12)/t3-,4-/m0/s1	LEVWYRKDKASIDU-IMJSIDKUSA-N		Organic compounds	Small peptides	Aminoacids	Amino acids, peptides, and analogues	Amino acids and derivatives	Alpha amino acids and derivatives	Cysteine and derivatives	L-cysteine-S-conjugates				Amino acids and Peptides
1	E	3	URIDINE MONOPHOSPHATE	O[C@H]1[C@@H](O)[C@@H](O[C@@H]1COP(O)(O)=O)N1C=CC(=O)NC1=O	InChI=1S/C9H13N2O9P/c12-5-1-2-11(9(15)10-5)8-7(14)6(13)4(20-8)3-19-21(16,17)18/h1-2,4,6-8,13-14H,3H2,(H,10,12,15)(H2,16,17,18)/t4-,6-,7-,8-/m1/s1	DJJCXFVJDGTHFX-XVFCMESISA-N		Organic compounds	Nucleosides	Pyrimidine nucleos(t)ides	Pyrimidine ribonucleotides	Pyrimidine ribonucleoside monophosphates							Carbohydrates
1	E	4	PROLINE	OC(=O)[C@@H]1CCCN1	InChI=1S/C5H9NO2/c7-5(8)4-2-1-3-6-4/h4,6H,1-3H2,(H,7,8)/t4-/m0/s1	ONIBWKKTOPOVIA-BYPYZUCNSA-N		Organic compounds	Small peptides	Aminoacids	Amino acids, peptides, and analogues	Amino acids and derivatives	Alpha amino acids and derivatives	Proline and derivatives					Amino acids and Peptides					Dipeptides
1	E	5	THYMINE	CC1=CNC(=O)NC1=O	InChI=1S/C5H6N2O2/c1-3-2-6-5(9)7-4(3)8/h2H,1H3,(H2,6,7,8,9)	RWQNBRDOKXIBIV-UHFFFAOYSA-N		Organic compounds	Pseudoalkaloids	pteridine alkaloids	Pyrimidines and pyrimidine derivatives	Hydroxypyrimidines							Alkaloids
1	E	8	URIDINE	OC[C@H]1O[C@H]([C@H](O)[C@@H]1O)N1C=CC(=O)NC1=O	InChI=1S/C9H12N2O6/c12-3-4-6(14)7(15)8(17-4)11-2-1-5(13)10-9(11)16/h1-2,4,6-8,12,14-15H,3H2,(H,10,13,16)/t4-,6-,7-,8-/m1/s1	DRTQHJPVMGBUCF-XVFCMESISA-N		Organic compounds	Nucleosides	Pyrimidine nucleos(t)ides									Carbohydrates
1	E	10	CARNOSINE	NCCC(=O)N[C@@H](CC1=CN=CN1)C(O)=O	InChI=1S/C9H14N4O3/c10-2-1-8(14)13-7(9(15)16)3-6-4-11-5-12-6/h4-5,7H,1-3,10H2,(H,11,12)(H,13,14)(H,15,16)/t7-/m0/s1	CQOVPNPJLQNMDC-ZETCQYMHSA-N		Organic compounds	Small peptides	Dipeptides	Hybrid peptides								Amino acids and Peptides
1	E	11	NICOTINAMIDE	NC(=O)C1=CN=CC=C1	InChI=1S/C6H6N2O/c7-6(9)5-2-1-3-8-4-5/h1-4H,(H2,7,9)	DFPAKSUCGFBDDF-UHFFFAOYSA-N		Organic compounds	Nicotinic acid alkaloids	Pyridine alkaloids	Pyridinecarboxylic acids and derivatives	Pyridinecarboxamides	Nicotinamides						Alkaloids
1	F	1	SUCCINATE	OC(=O)CCC(O)=O	InChI=1S/C4H6O4/c5-3(6)1-2-4(7)8/h1-2H2,(H,5,6)(H,7,8)	KDYFGRWQOYBRFD-UHFFFAOYSA-N		Organic compounds	Fatty Acids and Conjugates	Dicarboxylic acids	Dicarboxylic acids and derivatives								Fatty acids
1	F	2	PHENYLALANINE	N[C@@H](CC1=CC=CC=C1)C(O)=O	InChI=1S/C9H11NO2/c10-8(9(11)12)6-7-4-2-1-3-5-7/h1-5,8H,6,10H2,(H,11,12)/t8-/m0/s1	COLNVLDHVKWLRT-QMMMGPOBSA-N		Organic compounds	Small peptides	Aminoacids	Amino acids, peptides, and analogues	Amino acids and derivatives	Alpha amino acids and derivatives	Phenylalanine and derivatives					Amino acids and Peptides	Shikimates and Phenylpropanoids
1	F	3	URACIL	O=C1NC=CC(=O)N1	InChI=1S/C4H4N2O2/c7-3-1-2-5-4(8)6-3/h1-2H,(H2,5,6,7,8)	ISAKRJDGNUQOIC-UHFFFAOYSA-N		Organic compounds	Pseudoalkaloids	Purine alkaloids	Pyrimidines and pyrimidine derivatives	Pyrimidones							Alkaloids
1	F	4	THIOUREA	NC(N)=S	InChI=1S/CH4N2S/c2-1(3)4/h(H4,2,3,4)	UMGDCJDMYOKAJW-UHFFFAOYSA-N		Organic compounds											Alkaloids
1	F	5	ASPARTATE	N[C@@H](CC(O)=O)C(O)=O	InChI=1S/C4H7NO4/c5-2(4(8)9)1-3(6)7/h2H,1,5H2,(H,6,7)(H,8,9)/t2-/m0/s1	CKLJMWTZIZZHCS-REOHCLBHSA-N		Organic compounds	Small peptides	Aminoacids	Amino acids, peptides, and analogues	Amino acids and derivatives	Alpha amino acids and derivatives	Aspartic acid and derivatives					Amino acids and Peptides
1	F	6	DEOXYCYTIDINE MONOPHOSPHATE	NC1=NC(=O)N(C=C1)[C@H]1C[C@H](O)[C@@H](COP(O)(O)=O)O1	InChI=1S/C9H14N3O7P/c10-7-1-2-12(9(14)11-7)8-3-5(13)6(19-8)4-18-20(15,16)17/h1-2,5-6,8,13H,3-4H2,(H2,10,11,14)(H2,15,16,17)/t5-,6+,8+/m0/s1	NCMVOABPESMRCP-SHYZEUOFSA-N		Organic compounds	Nucleosides	Pyrimidine nucleos(t)ides	Pyrimidine deoxyribonucleotides	Pyrimidine deoxyribonucleoside monophosphates	Pyrimidine 2'-deoxyribonucleoside monophosphates						Carbohydrates
1	F	7	HYPOXANTHINE	OC1=NC=NC2=C1NC=N2	InChI=1S/C5H4N4O/c10-5-3-4(7-1-6-3)8-2-9-5/h1-2H,(H2,6,7,8,9,10)	FDGQSTZJBFJUBT-UHFFFAOYSA-N		Organic compounds	Pseudoalkaloids	Purine alkaloids	Purines and purine derivatives	Purinones	Hypoxanthines						Alkaloids
1	F	8	CREATINE	CN(CC(O)=O)C(N)=N	InChI=1S/C4H9N3O2/c1-7(4(5)6)2-3(8)9/h2H2,1H3,(H3,5,6)(H,8,9)	CVSVTCORWBXHQV-UHFFFAOYSA-N		Organic compounds	Small peptides	Aminoacids	Amino acids, peptides, and analogues	Amino acids and derivatives	Alpha amino acids and derivatives						Amino acids and Peptides
1	F	9	L-DOPA	N[C@@H](CC1=CC(O)=C(O)C=C1)C(O)=O	InChI=1S/C9H11NO4/c10-6(9(13)14)3-5-1-2-7(11)8(12)4-5/h1-2,4,6,11-12H,3,10H2,(H,13,14)/t6-/m0/s1	WTDRDQBEARUVNC-LURJTMIESA-N		Organic compounds	Tyrosine alkaloids	Aminoacids	Amino acids, peptides, and analogues	Amino acids and derivatives	Alpha amino acids and derivatives	Tyrosine and derivatives					Alkaloids	Amino acids and Peptides		Small peptides		Phenylethylamines
1	F	10	GUANOSINE	NC1=NC2=C(N=CN2[C@@H]2O[C@H](CO)[C@@H](O)[C@H]2O)C(=O)N1	InChI=1S/C10H13N5O5/c11-10-13-7-4(8(19)14-10)12-2-15(7)9-6(18)5(17)3(1-16)20-9/h2-3,5-6,9,16-18H,1H2,(H3,11,13,14,19)/t3-,5-,6-,9-/m1/s1	NYHBQMYGNKIUIF-UUOKFMHZSA-N		Organic compounds	Nucleosides	Purine nucleos(t)ides									Carbohydrates
1	G	2	TYROSINE	N[C@@H](CC1=CC=C(O)C=C1)C(O)=O	InChI=1S/C9H11NO3/c10-8(9(12)13)5-6-1-3-7(11)4-2-6/h1-4,8,11H,5,10H2,(H,12,13)/t8-/m0/s1	OUYCCCASQSFEME-QMMMGPOBSA-N		Organic compounds	Small peptides	Aminoacids	Amino acids, peptides, and analogues	Amino acids and derivatives	Alpha amino acids and derivatives	Tyrosine and derivatives					Amino acids and Peptides	Shikimates and Phenylpropanoids
1	G	4	ASPARAGINE	N[C@@H](CC(N)=O)C(O)=O	InChI=1S/C4H8N2O3/c5-2(4(8)9)1-3(6)7/h2H,1,5H2,(H2,6,7)(H,8,9)/t2-/m0/s1	DCXYFEDJOCDNAF-REOHCLBHSA-N		Organic compounds	Small peptides	Aminoacids	Amino acids, peptides, and analogues	Amino acids and derivatives	Alpha amino acids and derivatives	Asparagine and derivatives					Amino acids and Peptides
1	G	5	VALINE	CC(C)[C@H](N)C(O)=O	InChI=1S/C5H11NO2/c1-3(2)4(6)5(7)8/h3-4H,6H2,1-2H3,(H,7,8)/t4-/m0/s1	KZSNJWFQEVHDMF-BYPYZUCNSA-N		Organic compounds	Small peptides	Aminoacids	Amino acids, peptides, and analogues	Amino acids and derivatives	Alpha amino acids and derivatives	Valine and derivatives					Amino acids and Peptides
1	G	6	GUANINE	NC1=NC(=O)C2=C(N1)N=CN2	InChI=1S/C5H5N5O/c6-5-9-3-2(4(11)10-5)7-1-8-3/h1H,(H4,6,7,8,9,10,11)	UYTPUPDQBNUYGX-UHFFFAOYSA-N		Organic compounds	Pseudoalkaloids	pteridine alkaloids	Purines and purine derivatives								Alkaloids
1	G	7	HOMOSERINE	N[C@@H](CCO)C(O)=O	InChI=1S/C4H9NO3/c5-3(1-2-6)4(7)8/h3,6H,1-2,5H2,(H,7,8)/t3-/m0/s1	UKAUYVFTDYCKQA-VKHMYHEASA-N		Organic compounds	Small peptides	Aminoacids	Amino acids, peptides, and analogues	Amino acids and derivatives	Alpha amino acids and derivatives	Alpha amino acids	L-alpha-amino acids				Amino acids and Peptides
1	G	8	PYRIDOXINE	CC1=NC=C(CO)C(CO)=C1O	InChI=1S/C8H11NO3/c1-5-8(12)7(4-11)6(3-10)2-9-5/h2,10-12H,3-4H2,1H3	LXNHXLLTXMVWPM-UHFFFAOYSA-N		Organic compounds	Nicotinic acid alkaloids	Pyridine alkaloids	Pyridoxines								Alkaloids
1	G	9	DEOXYADENOSINE MONOPHOSPHATE	NC1=NC=NC2=C1N=CN2[C@H]1C[C@H](O)[C@@H](COP(O)(O)=O)O1	InChI=1S/C10H14N5O6P/c11-9-8-10(13-3-12-9)15(4-14-8)7-1-5(16)6(21-7)2-20-22(17,18)19/h3-7,16H,1-2H2,(H2,11,12,13)(H2,17,18,19)/t5-,6+,7+/m0/s1	KHWCHTKSEGGWEX-RRKCRQDMSA-N		Organic compounds	Nucleosides	Purine nucleos(t)ides	Purine deoxyribonucleotides	Purine deoxyribonucleoside monophosphates	Purine 2'-deoxyribonucleoside monophosphates						Carbohydrates
1	G	10	FOLATE	NC1=NC(=O)C2=NC(CNC3=CC=C(C=C3)C(=O)N[C@@H](CCC(O)=O)C(O)=O)=CN=C2N1	InChI=1S/C19H19N7O6/c20-19-25-15-14(17(30)26-19)23-11(8-22-15)7-21-10-3-1-9(2-4-10)16(29)24-12(18(31)32)5-6-13(27)28/h1-4,8,12,21H,5-7H2,(H,24,29)(H,27,28)(H,31,32)(H3,20,22,25,26,30)/t12-/m0/s1	OVBPIULPVIDEAO-LBPRGKRZSA-N		Organic compounds	Pseudoalkaloids	pteridine alkaloids	Amino acids, peptides, and analogues	Amino acids and derivatives	Alpha amino acids and derivatives	Glutamic acid and derivatives					Alkaloids
1	G	11	NICOTINAMIDE MONONUCLEOTIDE	NC(=O)C1=CC=C[N+](=C1)[C@@H]1O[C@H](COP(O)([O-])=O)[C@@H](O)[C@H]1O	InChI=1S/C11H15N2O8P/c12-10(16)6-2-1-3-13(4-6)11-9(15)8(14)7(21-11)5-20-22(17,18)19/h1-4,7-9,11,14-15H,5H2,(H3-,12,16,17,18,19)/t7-,8-,9-,11-/m1/s1	DAYLJWODMCOQEW-TURQNECASA-N		Organic compounds			Nicotinamide nucleotides								Alkaloids
2	A	1	DIAMINOPIMELATE	N[C@@H](CCC[C@H](N)C(O)=O)C(O)=O	InChI=1S/C7H14N2O4/c8-4(6(10)11)2-1-3-5(9)7(12)13/h4-5H,1-3,8-9H2,(H,10,11)(H,12,13)/t4-,5-/m0/s1	GMKMEZVLHJARHF-WHFBIAKZSA-N		Organic compounds	Small peptides	Aminoacids	Amino acids, peptides, and analogues	Amino acids and derivatives	Alpha amino acids and derivatives	Alpha amino acids	L-alpha-amino acids				Amino acids and Peptides
2	A	2	AMINOADIPATE	NC(CCCC(O)=O)C(O)=O	InChI=1S/C6H11NO4/c7-4(6(10)11)2-1-3-5(8)9/h4H,1-3,7H2,(H,8,9)(H,10,11)	OYIFNHCXNCRBQI-UHFFFAOYSA-N		Organic compounds	Small peptides	Aminoacids	Amino acids, peptides, and analogues	Amino acids and derivatives	Alpha amino acids and derivatives	Alpha amino acids					Amino acids and Peptides
2	A	3	DEOXYCYTIDINE	NC1=NC(=O)N(C=C1)[C@H]1C[C@H](O)[C@@H](CO)O1	InChI=1S/C9H13N3O4/c10-7-1-2-12(9(15)11-7)8-3-5(14)6(4-13)16-8/h1-2,5-6,8,13-14H,3-4H2,(H2,10,11,15)/t5-,6+,8+/m0/s1	CKTSBUTUHBMZGZ-SHYZEUOFSA-N		Organic compounds	Nucleosides	Pyrimidine nucleos(t)ides	Pyrimidine 2'-deoxyribonucleosides								Carbohydrates
2	A	5	GLUCOSAMINE 6-PHOSPHATE	N[C@H]1[C@@H](O)O[C@H](COP(O)(O)=O)[C@@H](O)[C@@H]1O	InChI=1S/C6H14NO8P/c7-3-5(9)4(8)2(15-6(3)10)1-14-16(11,12)13/h2-6,8-10H,1,7H2,(H2,11,12,13)/t2-,3-,4-,5-,6+/m1/s1	XHMJOUIAFHJHBW-UKFBFLRUSA-N		Organic compounds	Aminosugars and aminoglycosides	Aminosugars	Carbohydrates and carbohydrate conjugates	Monosaccharides	Hexoses	Hexose phosphates					Carbohydrates
2	A	7	3-DEHYDROSHIKIMATE	C1C(C(C(=O)C=C1C(=O)O)O)O	InChI=1S/C7H8O5/c8-4-1-3(7(11)12)2-5(9)6(4)10/h1,5-6,9-10H,2H2,(H,11,12)	SLWWJZMPHJJOPH-UHFFFAOYSA-N		Organic compounds	Phenolic acids (C6-C1)	Shikimic acids and derivatives	Carbonyl compounds	Ketones	Cyclic ketones	Cyclohexenones					Shikimates and Phenylpropanoids
2	A	8	CAFFEINE	CN1C=NC2=C1C(=O)N(C)C(=O)N2C	InChI=1S/C8H10N4O2/c1-10-4-9-6-5(10)7(13)12(3)8(14)11(6)2/h4H,1-3H3	RYYVLZVUVIJVGH-UHFFFAOYSA-N		Organic compounds	Pseudoalkaloids	Purine alkaloids	Purines and purine derivatives	Xanthines							Alkaloids
2	A	10	THEOPHYLLINE	CN1C2=C(NC=N2)C(=O)N(C)C1=O	InChI=1S/C7H8N4O2/c1-10-5-4(8-3-9-5)6(12)11(2)7(10)13/h3H,1-2H3,(H,8,9)	ZFXYFBGIUFBOJW-UHFFFAOYSA-N		Organic compounds	Pseudoalkaloids	Purine alkaloids	Purines and purine derivatives	Xanthines							Alkaloids
2	A	11	LEUCINE	CC(C)C[C@H](N)C(O)=O	InChI=1S/C6H13NO2/c1-4(2)3-5(7)6(8)9/h4-5H,3,7H2,1-2H3,(H,8,9)/t5-/m0/s1	ROHFNLRQFUQHCH-YFKPBYRVSA-N		Organic compounds	Small peptides	Aminoacids	Amino acids, peptides, and analogues	Amino acids and derivatives	Alpha amino acids and derivatives	Leucine and derivatives					Amino acids and Peptides
2	B	1	BETAINE	C[N+](C)(C)CC([O-])=O	InChI=1S/C5H11NO2/c1-6(2,3)4-5(7)8/h4H2,1-3H3	KWIUHFFTVRNATP-UHFFFAOYSA-N		Organic compounds	Small peptides	Aminoacids	Amino acids, peptides, and analogues	Amino acids and derivatives	Alpha amino acids and derivatives	Alpha amino acids					Amino acids and Peptides
2	B	2	TRYPTOPHAN	N[C@H](CC1=CNC2=CC=CC=C12)C(O)=O	InChI=1S/C11H12N2O2/c12-9(11(14)15)5-7-6-13-10-4-2-1-3-8(7)10/h1-4,6,9,13H,5,12H2,(H,14,15)/t9-/m1/s1	QIVBCDIJIAJPQS-SECBINFHSA-N		Organic compounds	Small peptides	Aminoacids	Indolyl carboxylic acids and derivatives								Amino acids and Peptides	Shikimates and Phenylpropanoids
2	B	3	3-SULFINOALANINE	N[C@@H](CS(=O)=O)C(O)=O	InChI=1S/C3H7NO4S/c4-2(3(5)6)1-9(7)8/h2,9H,1,4H2,(H,5,6)/t2-/m0/s1	WVMUCBHSEHBMKA-REOHCLBHSA-N		Organic compounds	Small peptides	Aminoacids	Amino acids, peptides, and analogues	Amino acids and derivatives	Alpha amino acids and derivatives	Alpha amino acids	L-alpha-amino acids				Amino acids and Peptides
2	B	4	O-SUCCINYL-HOMOSERINE	C(COC(=O)CCC(=O)O)C(C(=O)O)N	InChI=1S/C8H13NO6/c9-5(8(13)14)3-4-15-7(12)2-1-6(10)11/h5H,1-4,9H2,(H,10,11)(H,13,14)	GNISQJGXJIDKDJ-UHFFFAOYSA-N		Organic compounds	Small peptides	Aminoacids	Amino acids, peptides, and analogues	Amino acids and derivatives	Alpha amino acids and derivatives	Alpha amino acids					Amino acids and Peptides
2	B	5	ALLANTOIN	NC(=O)NC1NC(=O)NC1=O	InChI=1S/C4H6N4O3/c5-3(10)6-1-2(9)8-4(11)7-1/h1H,(H3,5,6,10)(H2,7,8,9,11)	POJWUDADGALRAB-UHFFFAOYSA-N		Organic compounds	Pseudoalkaloids	Purine alkaloids	Imidazoles								Alkaloids
2	B	6	GLYCERALDEHYDE	OCC(O)C=O	InChI=1S/C3H6O3/c4-1-3(6)2-5/h1,3,5-6H,2H2	MNQZXJOMYWMBOU-UHFFFAOYSA-N		Organic compounds	Saccharides	Monosaccharides	Carbohydrates and carbohydrate conjugates	Monosaccharides							Carbohydrates
2	B	8	(2-AMINOETHYL)PHOSPHONATE	NCCP(O)(O)=O	InChI=1S/C2H8NO3P/c3-1-2-7(4,5)6/h1-3H2,(H2,4,5,6)	QQVDJLLNRSOCEL-UHFFFAOYSA-N		Organic compounds			Organic phosphonic acids
2	B	11	N,N-DIMETHYL-ARGININE
2	B	12	GLUCOSAMINE	N[C@H]1C(O)O[C@H](CO)[C@@H](O)[C@@H]1O	InChI=1S/C6H13NO5/c7-3-5(10)4(9)2(1-8)12-6(3)11/h2-6,8-11H,1,7H2/t2-,3-,4-,5-,6?/m1/s1	MSWZFWKMSRAUBD-IVMDWMLBSA-N		Organic compounds	Aminosugars and aminoglycosides	Aminosugars	Carbohydrates and carbohydrate conjugates	Monosaccharides	Hexoses						Carbohydrates
2	C	1	PARAXANTHINE	CN1C=NC2=C1C(=O)N(C)C(=O)N2	InChI=1S/C7H8N4O2/c1-10-3-8-5-4(10)6(12)11(2)7(13)9-5/h3H,1-2H3,(H,9,13)	QUNWUDVFRNGTCO-UHFFFAOYSA-N		Organic compounds	Pseudoalkaloids	Purine alkaloids	Purines and purine derivatives	Xanthines							Alkaloids
2	C	3	2-DEOXY-D-GLUCOSE	[H]C([H])(C=O)[C@@]([H])(O)[C@]([H])(O)[C@]([H])(O)CO	InChI=1S/C6H12O5/c7-2-1-4(9)6(11)5(10)3-8/h2,4-6,8-11H,1,3H2/t4-,5-,6+/m1/s1	VRYALKFFQXWPIH-PBXRRBTRSA-N		Organic compounds	Saccharides	Monosaccharides	Fatty alcohols								Carbohydrates
2	C	4	1-METHYL-L-HISTIDINE	CN1C=NC(C[C@H](N)C(O)=O)=C1	InChI=1S/C7H11N3O2/c1-10-3-5(9-4-10)2-6(8)7(11)12/h3-4,6H,2,8H2,1H3,(H,11,12)/t6-/m0/s1	BRMWTNUJHUMWMS-LURJTMIESA-N		Organic compounds	Small peptides	Aminoacids	Amino acids, peptides, and analogues	Amino acids and derivatives	Alpha amino acids and derivatives	Histidine and derivatives					Amino acids and Peptides
2	C	5	GALACTITOL	OC[C@H](O)[C@@H](O)[C@@H](O)[C@H](O)CO	InChI=1S/C6H14O6/c7-1-3(9)5(11)6(12)4(10)2-8/h3-12H,1-2H2/t3-,4+,5+,6-	FBPFZTCFMRRESA-GUCUJZIJSA-N		Organic compounds	Saccharides	Monosaccharides	Carbohydrates and carbohydrate conjugates	Sugar alcohols							Carbohydrates
2	C	6	OXOPROLINE	OC(=O)C1CCC(=O)N1	InChI=1S/C5H7NO3/c7-4-2-1-3(6-4)5(8)9/h3H,1-2H2,(H,6,7)(H,8,9)	ODHCTXKNWHHXJC-UHFFFAOYSA-N		Organic compounds	Small peptides	Aminoacids	Amino acids, peptides, and analogues	Amino acids and derivatives	Alpha amino acids and derivatives	Proline and derivatives					Amino acids and Peptides
2	C	7	4-PYRIDOXATE	CC1=NC=C(CO)C(C(O)=O)=C1O	InChI=1S/C8H9NO4/c1-4-7(11)6(8(12)13)5(3-10)2-9-4/h2,10-11H,3H2,1H3,(H,12,13)	HXACOUQIXZGNBF-UHFFFAOYSA-N		Organic compounds	Nicotinic acid alkaloids	Pyridine alkaloids	Pyridinecarboxylic acids and derivatives	Pyridinecarboxylic acids							Alkaloids
2	C	8	QUINOLINATE	OC(=O)C1=CC=CN=C1C(O)=O	InChI=1S/C7H5NO4/c9-6(10)4-2-1-3-8-5(4)7(11)12/h1-3H,(H,9,10)(H,11,12)	GJAWHXHKYYXBSV-UHFFFAOYSA-N		Organic compounds	Nicotinic acid alkaloids	Pyridine alkaloids	Pyridinecarboxylic acids and derivatives	Pyridinecarboxylic acids							Alkaloids
2	C	10	DEOXYGUANOSINE-MONOPHOSPHATE	NC1=NC2=C(N=CN2[C@H]2C[C@H](O)[C@@H](COP(O)(O)=O)O2)C(=O)N1	InChI=1S/C10H14N5O7P/c11-10-13-8-7(9(17)14-10)12-3-15(8)6-1-4(16)5(22-6)2-21-23(18,19)20/h3-6,16H,1-2H2,(H2,18,19,20)(H3,11,13,14,17)/t4-,5+,6+/m0/s1	LTFMZDNNPPEQNG-KVQBGUIXSA-N		Organic compounds	Nucleosides	Purine nucleos(t)ides	Purine deoxyribonucleotides	Purine deoxyribonucleoside monophosphates	Purine 2'-deoxyribonucleoside monophosphates						Carbohydrates
2	D	1	1-METHYLADENOSINE	CN1C=NC2=C(N=CN2[C@@H]2O[C@H](CO)[C@@H](O)[C@H]2O)C1=N	InChI=1S/C11H15N5O4/c1-15-3-14-10-6(9(15)12)13-4-16(10)11-8(19)7(18)5(2-17)20-11/h3-5,7-8,11-12,17-19H,2H2,1H3/t5-,7-,8-,11-/m1/s1	GFYLSDSUCHVORB-IOSLPCCCSA-N		Organic compounds	Nucleosides	Purine nucleos(t)ides									Carbohydrates
2	D	2	DEOXYURIDINE	OC[C@H]1O[C@H](C[C@@H]1O)N1C=CC(=O)NC1=O	InChI=1S/C9H12N2O5/c12-4-6-5(13)3-8(16-6)11-2-1-7(14)10-9(11)15/h1-2,5-6,8,12-13H,3-4H2,(H,10,14,15)/t5-,6+,8+/m0/s1	MXHRCPNRJAMMIM-SHYZEUOFSA-N		Organic compounds	Nucleosides	Pyrimidine nucleos(t)ides	Pyrimidine 2'-deoxyribonucleosides								Carbohydrates
2	D	3	GLUCONATE	OC[C@@H](O)[C@@H](O)[C@H](O)[C@@H](O)C(O)=O	InChI=1S/C6H12O7/c7-1-2(8)3(9)4(10)5(11)6(12)13/h2-5,7-11H,1H2,(H,12,13)/t2-,3-,4+,5-/m1/s1	RGHNJXZEOKUKBD-SQOUGZDYSA-N		Organic compounds	Saccharides	Monosaccharides	Carbohydrates and carbohydrate conjugates	Sugar acids and derivatives							Carbohydrates
2	D	4	UROCANATE	OC(=O)\C=C\C1=CNC=N1	InChI=1S/C6H6N2O2/c9-6(10)2-1-5-3-7-4-8-5/h1-4H,(H,7,8)(H,9,10)/b2-1+	LOIYMIARKYCTBW-OWOJBTEDSA-N		Organic compounds			Imidazoles	Substituted imidazoles	Imidazolyl carboxylic acids and derivatives						Alkaloids
2	D	5	KYNURENINE	N[C@@H](CC(=O)C1=CC=CC=C1N)C(O)=O	InChI=1S/C10H12N2O3/c11-7-4-2-1-3-6(7)9(13)5-8(12)10(14)15/h1-4,8H,5,11-12H2,(H,14,15)/t8-/m0/s1	YGPSJZOEDVAXAB-QMMMGPOBSA-N		Organic compounds	Small peptides	Aminoacids	Carbonyl compounds	Ketones	Aryl ketones	Phenylketones	Alkyl-phenylketones				Amino acids and Peptides
2	D	6	PYROGLUTAMATE	OC(=O)[C@@H]1CCC(=O)N1	InChI=1S/C5H7NO3/c7-4-2-1-3(6-4)5(8)9/h3H,1-2H2,(H,6,7)(H,8,9)/t3-/m0/s1	ODHCTXKNWHHXJC-VKHMYHEASA-N		Organic compounds	Small peptides	Aminoacids	Amino acids, peptides, and analogues	Amino acids and derivatives	Alpha amino acids and derivatives						Amino acids and Peptides
2	D	7	4-ACETAMIDOBUTANOATE	CC(=O)NCCCC(O)=O	InChI=1S/C6H11NO3/c1-5(8)7-4-2-3-6(9)10/h2-4H2,1H3,(H,7,8)(H,9,10)	UZTFMUBKZQVKLK-UHFFFAOYSA-N		Organic compounds	Fatty Acids and Conjugates	Unsaturated fatty acids	Amino acids, peptides, and analogues	Amino acids and derivatives	Gamma amino acids and derivatives						Fatty acids
2	D	10	DOPAMINE	NCCC1=CC=C(O)C(O)=C1	InChI=1S/C8H11NO2/c9-4-3-6-1-2-7(10)8(11)5-6/h1-2,5,10-11H,3-4,9H2	VYFYYTLLBUKUHU-UHFFFAOYSA-N		Organic compounds	Tyrosine alkaloids	Phenylethylamines	Benzenediols	Catechols	Catecholamines and derivatives						Alkaloids
2	D	11	ADENOSINE-MONOPHOSPHATE	NC1=NC=NC2=C1N=CN2[C@@H]1O[C@H](COP(O)(O)=O)[C@@H](O)[C@H]1O	InChI=1S/C10H14N5O7P/c11-8-5-9(13-2-12-8)15(3-14-5)10-7(17)6(16)4(22-10)1-21-23(18,19)20/h2-4,6-7,10,16-17H,1H2,(H2,11,12,13)(H2,18,19,20)/t4-,6-,7-,10-/m1/s1	UDMBCSSLTHHNCD-KQYNXXCUSA-N		Organic compounds	Nucleosides	Purine nucleos(t)ides	Purine ribonucleotides	Purine ribonucleoside monophosphates							Carbohydrates
2	D	12	LYSINE	NCCCC[C@H](N)C(O)=O	InChI=1S/C6H14N2O2/c7-4-2-1-3-5(8)6(9)10/h5H,1-4,7-8H2,(H,9,10)/t5-/m0/s1	KDXKERNSBIXSRK-YFKPBYRVSA-N		Organic compounds	Small peptides	Aminoacids	Amino acids, peptides, and analogues	Amino acids and derivatives	Alpha amino acids and derivatives	Alpha amino acids	L-alpha-amino acids				Amino acids and Peptides
2	E	1	CITICOLINE	C[N+](C)(C)CCOP([O-])(=O)OP(O)(=O)OC[C@H]1O[C@H]([C@H](O)[C@@H]1O)N1C=CC(N)=NC1=O	InChI=1S/C14H26N4O11P2/c1-18(2,3)6-7-26-30(22,23)29-31(24,25)27-8-9-11(19)12(20)13(28-9)17-5-4-10(15)16-14(17)21/h4-5,9,11-13,19-20H,6-8H2,1-3H3,(H3-,15,16,21,22,23,24,25)/t9-,11-,12-,13-/m1/s1	RZZPDXZPRHQOCG-OJAKKHQRSA-N		Organic compounds	Nucleosides	Pyrimidine nucleos(t)ides	Pyrimidine ribonucleotides	Pyrimidine ribonucleoside diphosphates							Carbohydrates
2	E	2	1,3-DIAMINOPROPANE
2	E	4	1-AMINOCYCLOPROPANECARBOXYLATE	NC1(CC1)C(O)=O	InChI=1S/C4H7NO2/c5-4(1-2-4)3(6)7/h1-2,5H2,(H,6,7)	PAJPWUMXBYXFCZ-UHFFFAOYSA-N		Organic compounds	Small peptides	Aminoacids	Amino acids, peptides, and analogues	Amino acids and derivatives	Alpha amino acids and derivatives	Alpha amino acids					Amino acids and Peptides
2	E	5	GLUTARYLCARNITINE	C[N+](C)(C)C[C@H](CC([O-])=O)OC(=O)CCCC(O)=O	InChI=1S/C12H21NO6/c1-13(2,3)8-9(7-11(16)17)19-12(18)6-4-5-10(14)15/h9H,4-8H2,1-3H3,(H-,14,15,16,17)/t9-/m0/s1	NXJAXUYOQLTISD-VIFPVBQESA-N		Organic compounds	Fatty esters	Fatty acyl carnitines	Fatty acid esters	Acyl carnitines							Fatty acids
2	E	6	CYSTATHIONINE	N[C@@H](CCSC[C@H](N)C(O)=O)C(O)=O	InChI=1S/C7H14N2O4S/c8-4(6(10)11)1-2-14-3-5(9)7(12)13/h4-5H,1-3,8-9H2,(H,10,11)(H,12,13)/t4-,5-/m0/s1	ILRYLPWNYFXEMH-WHFBIAKZSA-N		Organic compounds	Small peptides	Aminoacids	Amino acids, peptides, and analogues	Amino acids and derivatives	Alpha amino acids and derivatives	Cysteine and derivatives	L-cysteine-S-conjugates				Amino acids and Peptides
2	E	7	NORVALINE	CCC[C@@H](N)C(O)=O	InChI=1S/C5H11NO2/c1-2-3-4(6)5(7)8/h4H,2-3,6H2,1H3,(H,7,8)/t4-/m1/s1	SNDPXSYFESPGGJ-SCSAIBSYSA-N		Organic compounds	Small peptides	Aminoacids	Amino acids, peptides, and analogues	Amino acids and derivatives	Alpha amino acids and derivatives	Alpha amino acids	D-alpha-amino acids				Amino acids and Peptides
2	E	12	L-ARGININE	N[C@@H](CCCN=C(N)N)C(O)=O	InChI=1S/C6H14N4O2/c7-4(5(11)12)2-1-3-10-6(8)9/h4H,1-3,7H2,(H,11,12)(H4,8,9,10)/t4-/m0/s1	ODKSFYDXXFIFQN-BYPYZUCNSA-N		Organic compounds	Small peptides	Aminoacids	Amino acids, peptides, and analogues	Amino acids and derivatives	Alpha amino acids and derivatives	Alpha amino acids	L-alpha-amino acids				Amino acids and Peptides
2	F	1	TRANS-4-HYDROXY-L-PROLINE	OC1CN[C@@H](C1)C(O)=O	InChI=1S/C5H9NO3/c7-3-1-4(5(8)9)6-2-3/h3-4,6-7H,1-2H2,(H,8,9)/t3?,4-/m0/s1	PMMYEEVYMWASQN-BKLSDQPFSA-N		Organic compounds	Small peptides	Aminoacids	Amino acids, peptides, and analogues	Amino acids and derivatives	Alpha amino acids and derivatives	Proline and derivatives					Amino acids and Peptides
2	F	3	HOMOCYSTINE	NC(CCSSCCC(N)C(O)=O)C(O)=O	InChI=1S/C8H16N2O4S2/c9-5(7(11)12)1-3-15-16-4-2-6(10)8(13)14/h5-6H,1-4,9-10H2,(H,11,12)(H,13,14)	ZTVZLYBCZNMWCF-UHFFFAOYSA-N		Organic compounds	Small peptides	Aminoacids	Amino acids, peptides, and analogues	Amino acids and derivatives	Alpha amino acids and derivatives	Alpha amino acids					Amino acids and Peptides
2	F	4	N-METHYLGLUTAMATE	CNC(CCC(=O)O)C(=O)O	InChI=1S/C6H11NO4/c1-7-4(6(10)11)2-3-5(8)9/h4,7H,2-3H2,1H3,(H,8,9)(H,10,11)	XLBVNMSMFQMKEY-UHFFFAOYSA-N		Organic compounds	Small peptides	Aminoacids	Amino acids, peptides, and analogues	Amino acids and derivatives	Alpha amino acids and derivatives	Glutamic acid and derivatives					Amino acids and Peptides
2	F	5	D-ORNITHINE	NCCC[C@@H](N)C(O)=O	InChI=1S/C5H12N2O2/c6-3-1-2-4(7)5(8)9/h4H,1-3,6-7H2,(H,8,9)/t4-/m1/s1	AHLPHDHHMVZTML-SCSAIBSYSA-N		Organic compounds	Small peptides	Aminoacids	Amino acids, peptides, and analogues	Amino acids and derivatives	Alpha amino acids and derivatives	Alpha amino acids	D-alpha-amino acids				Amino acids and Peptides
2	F	6	XANTHOSINE	OC[C@H]1O[C@H]([C@H](O)[C@@H]1O)N1C=NC2=C1N=C(O)N=C2O	InChI=1S/C10H12N4O6/c15-1-3-5(16)6(17)9(20-3)14-2-11-4-7(14)12-10(19)13-8(4)18/h2-3,5-6,9,15-17H,1H2,(H2,12,13,18,19)/t3-,5-,6-,9-/m1/s1	UBORTCNDUKBEOP-UUOKFMHZSA-N		Organic compounds	Nucleosides	Purine nucleos(t)ides									Carbohydrates
2	F	8	THYROTROPIN RELEASING HORMONE	C1CC(N(C1)C(=O)C(CC2=CN=CN2)NC(=O)C3CCC(=O)N3)C(=O)N	InChI=1S/C16H22N6O4/c17-14(24)12-2-1-5-22(12)16(26)11(6-9-7-18-8-19-9)21-15(25)10-3-4-13(23)20-10/h7-8,10-12H,1-6H2,(H2,17,24)(H,18,19)(H,20,23)(H,21,25)	XNSAINXGIQZQOO-UHFFFAOYSA-N		Organic compounds	Small peptides	Tripeptides	Amino acids, peptides, and analogues	Peptides	Oligopeptides						Amino acids and Peptides
2	F	9	CYSTEATE	NC(CS(O)(=O)=O)C(O)=O	InChI=1S/C3H7NO5S/c4-2(3(5)6)1-10(7,8)9/h2H,1,4H2,(H,5,6)(H,7,8,9)	XVOYSCVBGLVSOL-UHFFFAOYSA-N		Organic compounds	Small peptides	Aminoacids	Amino acids, peptides, and analogues	Amino acids and derivatives	Alpha amino acids and derivatives	Alpha amino acids					Amino acids and Peptides
2	F	10	N-METHYLASPARTATE	CN[C@H](CC(O)=O)C(O)=O	InChI=1S/C5H9NO4/c1-6-3(5(9)10)2-4(7)8/h3,6H,2H2,1H3,(H,7,8)(H,9,10)/t3-/m1/s1	HOKKHZGPKSLGJE-GSVOUGTGSA-N		Organic compounds	Small peptides	Aminoacids	Amino acids, peptides, and analogues	Amino acids and derivatives	Alpha amino acids and derivatives	Aspartic acid and derivatives					Amino acids and Peptides
2	G	2	N-ACETYLASPARAGINE	CC(=O)N[C@@H](CC(N)=O)C(O)=O	InChI=1S/C6H10N2O4/c1-3(9)8-4(6(11)12)2-5(7)10/h4H,2H2,1H3,(H2,7,10)(H,8,9)(H,11,12)/t4-/m0/s1	HXFOXFJUNFFYMO-BYPYZUCNSA-N		Organic compounds	Small peptides	Dipeptides	Amino acids, peptides, and analogues	Amino acids and derivatives	Alpha amino acids and derivatives	Asparagine and derivatives					Amino acids and Peptides
2	G	3	PIPECOLATE	OC(=O)[C@@H]1CCCCN1	InChI=1S/C6H11NO2/c8-6(9)5-3-1-2-4-7-5/h5,7H,1-4H2,(H,8,9)/t5-/m0/s1	HXEACLLIILLPRG-YFKPBYRVSA-N		Organic compounds	Small peptides	Aminoacids	Amino acids, peptides, and analogues	Amino acids and derivatives	Alpha amino acids and derivatives	Alpha amino acids	L-alpha-amino acids				Amino acids and Peptides					Dipeptides
2	H	1	N-ACETYLGLYCINE	CC(=O)NCC(O)=O	InChI=1S/C4H7NO3/c1-3(6)5-2-4(7)8/h2H2,1H3,(H,5,6)(H,7,8)	OKJIRPAQVSHGFK-UHFFFAOYSA-N		Organic compounds	Small peptides	Aminoacids	Amino acids, peptides, and analogues	Amino acids and derivatives	Alpha amino acids and derivatives	N-acyl-alpha amino acids and derivatives	N-acyl-alpha amino acids				Amino acids and Peptides					Dipeptides
2	H	2	N-ACETYLASPARTATE	CC(=O)N[C@@H](CC(O)=O)C(O)=O	InChI=1S/C6H9NO5/c1-3(8)7-4(6(11)12)2-5(9)10/h4H,2H2,1H3,(H,7,8)(H,9,10)(H,11,12)/t4-/m0/s1	OTCCIMWXFLJLIA-BYPYZUCNSA-N		Organic compounds	Small peptides	Dipeptides	Amino acids, peptides, and analogues	Amino acids and derivatives	Alpha amino acids and derivatives	Aspartic acid and derivatives					Amino acids and Peptides
2	H	5	NORSPERMIDINE	NCCCNCCCN	InChI=1S/C6H17N3/c7-3-1-5-9-6-2-4-8/h9H,1-8H2	OTBHHUPVCYLGQO-UHFFFAOYSA-N		Organic compounds	Ornithine alkaloids	Polyamines	Amines	Secondary amines	Dialkylamines						Alkaloids
2	H	6	NICOTINAMIDE HYPOXANTHINE DINUCLEOTIDE	O=P([O-])(OP(O)(OCC1C(O)C(O)C(N2C=NC3=C2NC=NC3=O)O1)=O)OCC(O4)C(O)C(O)C4[N+]5=CC=CC(C(N)=O)=C5	InChI=1S/C21H26N6O15P2/c22-17(32)9-2-1-3-26(4-9)20-15(30)13(28)10(40-20)5-38-43(34,35)42-44(36,37)39-6-11-14(29)16(31)21(41-11)27-8-25-12-18(27)23-7-24-19(12)33/h1-4,7-8,10-11,13-16,20-21,28-31H,5-6H2,(H4-,22,23,24,32,33,34,35,36,37)	DGVSIBCCYUVRNA-UHFFFAOYSA-N		Organic compounds	Nucleosides	Purine nucleos(t)ides									Carbohydrates
3	A	2	DEOXYCARNITINE	C[N+](C)(CCCC([O-])=O)C	InChI=1S/C7H15NO2/c1-8(2,3)6-4-5-7(9)10/h4-6H2,1-3H3	JHPNVNIEXXLNTR-UHFFFAOYSA-N		Organic compounds	Fatty esters	Fatty acyl carnitines	Fatty acids and conjugates	Straight chain fatty acids							Fatty acids
3	A	3	ADENOSINE 2',3'-CYCLIC PHOSPHATE
3	A	8	PHOSPHORYLCHOLINE	C[N+](C)(CCOP([O-])(O)=O)C	InChI=1S/C5H14NO4P/c1-6(2,3)4-5-10-11(7,8)9/h4-5H2,1-3H3,(H-,7,8,9)	YHHSONZFOIEMCP-UHFFFAOYSA-N		Organic compounds			Quaternary ammonium salts	Cholines	Phosphocholines						Fatty acids
3	A	9	O-ACETYLCARNITINE	CC(=O)OC(CC([O-])=O)C[N+](C)(C)C	InChI=1S/C9H17NO4/c1-7(11)14-8(5-9(12)13)6-10(2,3)4/h8H,5-6H2,1-4H3	RDHQFKQIGNGIED-UHFFFAOYSA-N		Organic compounds	Fatty esters	Fatty acyl carnitines	Fatty acid esters	Acyl carnitines							Fatty acids
3	A	10	6-HYDROXYDOPAMINE	NCCC1=C(O)C=C(O)C(O)=C1	InChI=1S/C8H11NO3/c9-2-1-5-3-7(11)8(12)4-6(5)10/h3-4,10-12H,1-2,9H2	DIVDFFZHCJEHGG-UHFFFAOYSA-N		Organic compounds	Tyrosine alkaloids	Phenylethylamines	Benzenediols	Catechols	Catecholamines and derivatives						Alkaloids
3	B	1	5-METHYLCYTOSINE	CC1=C(N)NC(=O)N=C1	InChI=1S/C5H7N3O/c1-3-2-7-5(9)8-4(3)6/h2H,1H3,(H3,6,7,8,9)	LRSASMSXMSNRBT-UHFFFAOYSA-N		Organic compounds	Pseudoalkaloids	pteridine alkaloids	Pyrimidines and pyrimidine derivatives	Hydroxypyrimidines							Alkaloids
3	B	3	CYTIDINE 2',3'-CYCLIC PHOSPHATE
3	B	4	N,N,N-TRIMETHYLLYSINE
3	B	5	RIBOFLAVIN	CC1=C(C)C=C2N(C[C@H](O)[C@H](O)[C@H](O)CO)C3=NC(=O)NC(=O)C3=NC2=C1	InChI=1S/C17H20N4O6/c1-7-3-9-10(4-8(7)2)21(5-11(23)14(25)12(24)6-22)15-13(18-9)16(26)20-17(27)19-15/h3-4,11-12,14,22-25H,5-6H2,1-2H3,(H,20,26,27)/t11-,12+,14-/m0/s1	AUNGANRZJHBGPY-SCRDCRAPSA-N		Organic compounds	Pseudoalkaloids	pteridine alkaloids	Alloxazines and isoalloxazines	Flavins							Alkaloids
3	B	8	PYRIDOXAL-PHOSPHATE	CC1=NC=C(COP(O)(O)=O)C(C=O)=C1O	InChI=1S/C8H10NO6P/c1-5-8(11)7(3-10)6(2-9-5)4-15-16(12,13)14/h2-3,11H,4H2,1H3,(H2,12,13,14)	NGVDGCNFYWLIFO-UHFFFAOYSA-N		Organic compounds	Nicotinic acid alkaloids	Pyridine alkaloids	Pyridine carboxaldehydes	Pyridoxals and derivatives							Alkaloids
3	C	1	L-CARNITINE	C[N+](C)(C)C[C@H](O)CC([O-])=O	InChI=1S/C7H15NO3/c1-8(2,3)5-6(9)4-7(10)11/h6,9H,4-5H2,1-3H3/t6-/m1/s1	PHIQHXFUZVPYII-ZCFIWIBFSA-N		Organic compounds	Fatty esters	Fatty acyl carnitines	Quaternary ammonium salts	Carnitines							Fatty acids
3	C	2	O-PHOSPHOETHANOLAMINE	NCCOP(O)(O)=O	InChI=1S/C2H8NO4P/c3-1-2-7-8(4,5)6/h1-3H2,(H2,4,5,6)	SUHOOTKUPISOBE-UHFFFAOYSA-N		Organic compounds	Small peptides	Aminoacids	Phosphate esters	Phosphoethanolamines							Amino acids and Peptides	Shikimates and Phenylpropanoids
3	C	3	O-ACETYLSERINE	CC(=O)OC[C@H](N)C(O)=O	InChI=1S/C5H9NO4/c1-3(7)10-2-4(6)5(8)9/h4H,2,6H2,1H3,(H,8,9)/t4-/m0/s1	VZXPDPZARILFQX-BYPYZUCNSA-N		Organic compounds	Small peptides	Aminoacids	Amino acids, peptides, and analogues	Amino acids and derivatives	Alpha amino acids and derivatives	Alpha amino acids	L-alpha-amino acids				Amino acids and Peptides
3	C	4	CYTIDINE MONOPHOSPHATE	NC1=NC(=O)N(C=C1)[C@@H]1O[C@H](COP(O)(O)=O)[C@@H](O)[C@H]1O	InChI=1S/C9H14N3O8P/c10-5-1-2-12(9(15)11-5)8-7(14)6(13)4(20-8)3-19-21(16,17)18/h1-2,4,6-8,13-14H,3H2,(H2,10,11,15)(H2,16,17,18)/t4-,6-,7-,8-/m1/s1	IERHLVCPSMICTF-XVFCMESISA-N		Organic compounds	Nucleosides	Pyrimidine nucleos(t)ides	Pyrimidine ribonucleotides	Pyrimidine ribonucleoside monophosphates							Carbohydrates
3	C	5	GUANOSINE DIPHOSPHATE MANNOSE	NC1=NC2=C(N=CN2[C@@H]2O[C@H](COP(O)(=O)OP(O)(=O)O[C@H]3O[C@H](CO)[C@@H](O)[C@H](O)[C@@H]3O)[C@@H](O)[C@H]2O)C(=O)N1	InChI=1S/C16H25N5O16P2/c17-16-19-12-6(13(28)20-16)18-3-21(12)14-10(26)8(24)5(34-14)2-33-38(29,30)37-39(31,32)36-15-11(27)9(25)7(23)4(1-22)35-15/h3-5,7-11,14-15,22-27H,1-2H2,(H,29,30)(H,31,32)(H3,17,19,20,28)/t4-,5-,7-,8-,9+,10-,11+,14-,15-/m1/s1	MVMSCBBUIHUTGJ-GDJBGNAASA-N		Organic compounds	Nucleosides	Purine nucleos(t)ides	Purine nucleotide sugars								Carbohydrates
3	C	6	ADP-GLUCOSE	NC1=C2N=CN([C@@H]3O[C@H](CO[P@](O)(=O)O[P@](O)(=O)O[C@H]4O[C@H](CO)[C@@H](O)[C@H](O)[C@H]4O)[C@@H](O)[C@H]3O)C2=NC=N1	InChI=1S/C16H25N5O15P2/c17-13-7-14(19-3-18-13)21(4-20-7)15-11(26)9(24)6(33-15)2-32-37(28,29)36-38(30,31)35-16-12(27)10(25)8(23)5(1-22)34-16/h3-6,8-12,15-16,22-27H,1-2H2,(H,28,29)(H,30,31)(H2,17,18,19)/t5-,6-,8-,9-,10+,11-,12-,15-,16-/m1/s1	WFPZSXYXPSUOPY-ROYWQJLOSA-N		Organic compounds	Nucleosides	Purine nucleos(t)ides	Purine nucleotide sugars								Carbohydrates
3	C	9	3-NITRO-L-TYROSINE	C1=CC(=C(C=C1CC(C(=O)O)N)[N+](=O)[O-])O	InChI=1S/C9H10N2O5/c10-6(9(13)14)3-5-1-2-8(12)7(4-5)11(15)16/h1-2,4,6,12H,3,10H2,(H,13,14)	FBTSQILOGYXGMD-UHFFFAOYSA-N		Organic compounds	Small peptides	Aminoacids	Amino acids, peptides, and analogues	Amino acids and derivatives	Alpha amino acids and derivatives	Tyrosine and derivatives					Amino acids and Peptides
3	C	11	N-ALPHA-ACETYLLYSINE	CC(=O)NC(CCCCN)C(O)=O	InChI=1S/C8H16N2O3/c1-6(11)10-7(8(12)13)4-2-3-5-9/h7H,2-5,9H2,1H3,(H,10,11)(H,12,13)	VEYYWZRYIYDQJM-UHFFFAOYSA-N		Organic compounds	Small peptides	Dipeptides	Amino acids, peptides, and analogues	Amino acids and derivatives	Alpha amino acids and derivatives	N-acyl-alpha amino acids and derivatives	N-acyl-alpha amino acids				Amino acids and Peptides
3	D	2	PYRIDOXAMINE	CC1=C(O)C(CN)=C(CO)C=N1	InChI=1S/C8H12N2O2/c1-5-8(12)7(2-9)6(4-11)3-10-5/h3,11-12H,2,4,9H2,1H3	NHZMQXZHNVQTQA-UHFFFAOYSA-N		Organic compounds	Nicotinic acid alkaloids	Pyridine alkaloids	Pyridoxamines	Pyridoxamine 5'-phosphates							Alkaloids
3	D	3	5-AMINOLEVULINATE	NCC(=O)CCC(O)=O	InChI=1S/C5H9NO3/c6-3-4(7)1-2-5(8)9/h1-3,6H2,(H,8,9)	ZGXJTSGNIOSYLO-UHFFFAOYSA-N		Organic compounds	Small peptides	Aminoacids	Amino acids, peptides, and analogues	Amino acids and derivatives	Delta amino acids and derivatives						Amino acids and Peptides
3	D	4	DEOXYURIDINE-MONOPHOSPHATE	C1C(C(OC1N2C=CC(=O)NC2=O)COP(=O)(O)O)O	InChI=1S/C9H13N2O8P/c12-5-3-8(11-2-1-7(13)10-9(11)14)19-6(5)4-18-20(15,16)17/h1-2,5-6,8,12H,3-4H2,(H,10,13,14)(H2,15,16,17)	JSRLJPSBLDHEIO-UHFFFAOYSA-N		Organic compounds	Nucleosides	Pyrimidine nucleos(t)ides	Pyrimidine deoxyribonucleotides	Pyrimidine deoxyribonucleoside monophosphates	Pyrimidine 2'-deoxyribonucleoside monophosphates						Carbohydrates
3	D	5	5'-DEOXYADENOSINE	C[C@H]1O[C@H]([C@H](O)[C@@H]1O)N1C=NC2=C(N)N=CN=C12	InChI=1S/C10H13N5O3/c1-4-6(16)7(17)10(18-4)15-3-14-5-8(11)12-2-13-9(5)15/h2-4,6-7,10,16-17H,1H3,(H2,11,12,13)/t4-,6-,7-,10-/m1/s1	XGYIMTFOTBMPFP-KQYNXXCUSA-N		Organic compounds	Nucleosides	Purine nucleos(t)ides									Carbohydrates
3	D	7	XANTHOSINE-MONOPHOSPHATE	C1=NC2=C(N1C3C(C(C(O3)COP(=O)(O)O)O)O)NC(=O)NC2=O	InChI=1S/C10H13N4O9P/c15-5-3(1-22-24(19,20)21)23-9(6(5)16)14-2-11-4-7(14)12-10(18)13-8(4)17/h2-3,5-6,9,15-16H,1H2,(H2,19,20,21)(H2,12,13,17,18)	DCTLYFZHFGENCW-UHFFFAOYSA-N		Organic compounds	Nucleosides	Purine nucleos(t)ides	Purine ribonucleotides	Purine ribonucleoside monophosphates							Carbohydrates
3	D	8	FAD	CC1=CC2=C(C=C1C)N(C[C@H](O)[C@H](O)[C@H](O)COP(O)(=O)OP(O)(=O)OC[C@H]1O[C@H]([C@H](O)[C@@H]1O)N1C=NC3=C1N=CN=C3N)C1=NC(=O)NC(=O)C1=N2	InChI=1S/C27H33N9O15P2/c1-10-3-12-13(4-11(10)2)35(24-18(32-12)25(42)34-27(43)33-24)5-14(37)19(39)15(38)6-48-52(44,45)51-53(46,47)49-7-16-20(40)21(41)26(50-16)36-9-31-17-22(28)29-8-30-23(17)36/h3-4,8-9,14-16,19-21,26,37-41H,5-7H2,1-2H3,(H,44,45)(H,46,47)(H2,28,29,30)(H,34,42,43)/t14-,15+,16+,19-,20+,21+,26+/m0/s1	VWWQXMAJTJZDQX-UYBVJOGSSA-N		Organic compounds	Pseudoalkaloids	pteridine alkaloids									Alkaloids
3	D	9	DEOXYGUANOSINE	NC1=NC2=C(N=CN2[C@H]2C[C@H](O)[C@@H](CO)O2)C(=O)N1	InChI=1S/C10H13N5O4/c11-10-13-8-7(9(18)14-10)12-3-15(8)6-1-4(17)5(2-16)19-6/h3-6,16-17H,1-2H2,(H3,11,13,14,18)/t4-,5+,6+/m0/s1	YKBGVTZYEHREMT-KVQBGUIXSA-N		Organic compounds	Nucleosides	Purine nucleos(t)ides	Purine 2'-deoxyribonucleosides								Carbohydrates
3	D	10	OROTATE	OC(=O)C1=CC(=O)NC(=O)N1	InChI=1S/C5H4N2O4/c8-3-1-2(4(9)10)6-5(11)7-3/h1H,(H,9,10)(H2,6,7,8,11)	PXQPEWDEAKTCGB-UHFFFAOYSA-N		Organic compounds	Pseudoalkaloids		Pyrimidines and pyrimidine derivatives	Pyrimidinecarboxylic acids and derivatives	Pyrimidinecarboxylic acids						Alkaloids
3	D	11	LAUROYLCARNITINE	CCCCCCCCCCCC(=O)O[C@H](CC([O-])=O)C[N+](C)(C)C	InChI=1S/C19H37NO4/c1-5-6-7-8-9-10-11-12-13-14-19(23)24-17(15-18(21)22)16-20(2,3)4/h17H,5-16H2,1-4H3/t17-/m1/s1	FUJLYHJROOYKRA-QGZVFWFLSA-N		Organic compounds	Fatty esters	Fatty acyl carnitines	Fatty acid esters	Acyl carnitines							Fatty acids
3	D	12	1-METHYLNICOTINAMIDE	C[N+]1=CC=CC(=C1)C(N)=O	InChI=1S/C7H8N2O/c1-9-4-2-3-6(5-9)7(8)10/h2-5H,1H3,(H-,8,10)/p+1	LDHMAVIPBRSVRG-UHFFFAOYSA-O		Organic compounds	Nicotinic acid alkaloids	Pyridine alkaloids	Pyridinecarboxylic acids and derivatives	Pyridinecarboxamides	Nicotinamides						Alkaloids
3	E	1	SPERMINE	NCCCNCCCCNCCCN	InChI=1S/C10H26N4/c11-5-3-9-13-7-1-2-8-14-10-4-6-12/h13-14H,1-12H2	PFNFFQXMRSDOHW-UHFFFAOYSA-N		Organic compounds	Ornithine alkaloids	Polyamines	Amines	Secondary amines	Dialkylamines						Alkaloids
3	E	2	N-ACETYLMETHIONINE	CSCCC(NC(C)=O)C(O)=O	InChI=1S/C7H13NO3S/c1-5(9)8-6(7(10)11)3-4-12-2/h6H,3-4H2,1-2H3,(H,8,9)(H,10,11)	XUYPXLNMDZIRQH-UHFFFAOYSA-N		Organic compounds	Small peptides	Dipeptides	Amino acids, peptides, and analogues	Amino acids and derivatives	Alpha amino acids and derivatives	Methionine and derivatives					Amino acids and Peptides
3	E	5	AICAR	NC(=O)C1=C(N)N(C=N1)[C@@H]1O[C@H](COP(O)(O)=O)[C@@H](O)[C@H]1O	InChI=1S/C9H15N4O8P/c10-7-4(8(11)16)12-2-13(7)9-6(15)5(14)3(21-9)1-20-22(17,18)19/h2-3,5-6,9,14-15H,1,10H2,(H2,11,16)(H2,17,18,19)/t3-,5-,6-,9-/m1/s1	NOTGFIUVDGNKRI-UUOKFMHZSA-N		Organic compounds	Nucleosides		1-ribosyl-imidazolecarboxamides								Carbohydrates
3	E	6	URIDINE DIPHOSPHATE-N-ACETYLGALACTOSAMINE	CC(=O)NC1C(O)C(O)C(CO)OC1OP(O)(=O)OP(O)(=O)OCC1OC(C(O)C1O)N1C=CC(=O)NC1=O	InChI=1S/C17H27N3O17P2/c1-6(22)18-10-13(26)11(24)7(4-21)35-16(10)36-39(31,32)37-38(29,30)33-5-8-12(25)14(27)15(34-8)20-3-2-9(23)19-17(20)28/h2-3,7-8,10-16,21,24-27H,4-5H2,1H3,(H,18,22)(H,29,30)(H,31,32)(H,19,23,28)	LFTYTUAZOPRMMI-UHFFFAOYSA-N		Organic compounds	Aminosugars and aminoglycosides	Aminosugars	Pyrimidine nucleotide sugars								Carbohydrates
3	E	9	HOMOCYSTEINE THIOLACTONE	NC1CCSC1=O	InChI=1S/C4H7NOS/c5-3-1-2-7-4(3)6/h3H,1-2,5H2	KIWQWJKWBHZMDT-UHFFFAOYSA-N		Organic compounds			Amino acids, peptides, and analogues	Amino acids and derivatives	Alpha amino acids and derivatives
3	E	10	O-PHOSPHOSERINE	NC(COP(O)(O)=O)C(O)=O	InChI=1S/C3H8NO6P/c4-2(3(5)6)1-10-11(7,8)9/h2H,1,4H2,(H,5,6)(H2,7,8,9)	BZQFBWGGLXLEPQ-UHFFFAOYSA-N		Organic compounds	Small peptides	Aminoacids	Amino acids, peptides, and analogues	Amino acids and derivatives	Alpha amino acids and derivatives	Alpha amino acids					Amino acids and Peptides
3	E	11	S-ADENOSYLHOMOCYSTEINE	N[C@@H](CCSC[C@H]1O[C@H]([C@H](O)[C@@H]1O)N1C=NC2=C(N)N=CN=C12)C(O)=O	InChI=1S/C14H20N6O5S/c15-6(14(23)24)1-2-26-3-7-9(21)10(22)13(25-7)20-5-19-8-11(16)17-4-18-12(8)20/h4-7,9-10,13,21-22H,1-3,15H2,(H,23,24)(H2,16,17,18)/t6-,7+,9+,10+,13+/m0/s1	ZJUKTBDSGOFHSH-WFMPWKQPSA-N		Organic compounds	Nucleosides	Purine nucleos(t)ides	5'-deoxy-5'-thionucleosides								Carbohydrates
3	E	12	L-ORNITHINE	NCCC[C@H](N)C(O)=O	InChI=1S/C5H12N2O2/c6-3-1-2-4(7)5(8)9/h4H,1-3,6-7H2,(H,8,9)/t4-/m0/s1	AHLPHDHHMVZTML-BYPYZUCNSA-N		Organic compounds	Small peptides	Aminoacids	Amino acids, peptides, and analogues	Amino acids and derivatives	Alpha amino acids and derivatives	Alpha amino acids	L-alpha-amino acids				Amino acids and Peptides
3	F	1	ADENINE	NC1=NC=NC2=C1NC=N2	InChI=1S/C5H5N5/c6-4-3-5(9-1-7-3)10-2-8-4/h1-2H,(H3,6,7,8,9,10)	GFFGJBXGBJISGV-UHFFFAOYSA-N		Organic compounds	Pseudoalkaloids	Purine alkaloids	Purines and purine derivatives	6-aminopurines							Alkaloids
3	F	2	NORMETANEPHRINE	COC1=CC(=CC=C1O)C(O)CN	InChI=1S/C9H13NO3/c1-13-9-4-6(8(12)5-10)2-3-7(9)11/h2-4,8,11-12H,5,10H2,1H3	YNYAYWLBAHXHLL-UHFFFAOYSA-N		Organic compounds	Tyrosine alkaloids	Phenylethylamines	Methoxyphenols								Alkaloids
3	F	3	URIDINE DIPHOSPHATE-N-ACETYLGLUCOSAMINE	CC(=O)N[C@@H]1[C@@H](O)[C@H](O)[C@@H](CO)O[C@@H]1OP(O)(=O)OP(O)(=O)OC[C@H]1O[C@H]([C@H](O)[C@@H]1O)N1C=CC(=O)NC1=O	InChI=1S/C17H27N3O17P2/c1-6(22)18-10-13(26)11(24)7(4-21)35-16(10)36-39(31,32)37-38(29,30)33-5-8-12(25)14(27)15(34-8)20-3-2-9(23)19-17(20)28/h2-3,7-8,10-16,21,24-27H,4-5H2,1H3,(H,18,22)(H,29,30)(H,31,32)(H,19,23,28)/t7-,8-,10-,11-,12-,13-,14-,15-,16-/m1/s1	LFTYTUAZOPRMMI-CFRASDGPSA-N		Organic compounds	Aminosugars and aminoglycosides	Aminosugars	Pyrimidine nucleotide sugars								Carbohydrates
3	F	5	GLUTATHIONE REDUCED	N[C@@H](CCC(=O)N[C@@H](CS)C(=O)NCC(O)=O)C(O)=O	InChI=1S/C10H17N3O6S/c11-5(10(18)19)1-2-7(14)13-6(4-20)9(17)12-3-8(15)16/h5-6,20H,1-4,11H2,(H,12,17)(H,13,14)(H,15,16)(H,18,19)/t5-,6-/m0/s1	RWSXRVCMGQZWBV-WDSKDSINSA-N		Organic compounds	Small peptides	Tripeptides	Amino acids, peptides, and analogues	Peptides							Amino acids and Peptides
3	F	7	N,N-DIMETHYLARGININE
3	F	9	SELENOCYSTAMINE	C(C[Se][Se]CCN)N	InChI=1S/C4H12N2Se2/c5-1-3-7-8-4-2-6/h1-6H2	QNGIKJLVQNCRRC-UHFFFAOYSA-N		Organic compounds	Ornithine alkaloids	Polyamines	Organoselenium compounds	Diselenides							Alkaloids
3	F	10	HISTAMINE	NCCC1=CNC=N1	InChI=1S/C5H9N3/c6-2-1-5-3-7-4-8-5/h3-4H,1-2,6H2,(H,7,8)	NTYJJOPFIAHURM-UHFFFAOYSA-N		Organic compounds	Histidine alkaloids	Imidazole alkaloids	Amines	Primary amines	2-arylethylamines						Alkaloids
3	G	3	THIAMINE MONOPHOSPHATE	CC1=C(CCOP(O)([O-])=O)SC=[N+]1CC1=CN=C(C)N=C1N	InChI=1S/C12H17N4O4PS/c1-8-11(3-4-20-21(17,18)19)22-7-16(8)6-10-5-14-9(2)15-12(10)13/h5,7H,3-4,6H2,1-2H3,(H3-,13,14,15,17,18,19)	HZSAJDVWZRBGIF-UHFFFAOYSA-N		Organic compounds	Nicotinic acid alkaloids	Pyridine alkaloids	Pyrimidines and pyrimidine derivatives	Thiamines	Thiamine phosphates						Alkaloids
3	G	4	URACIL 5-CARBOXYLATE	C1=C(C(=O)NC(=O)N1)C(=O)O	InChI=1S/C5H4N2O4/c8-3-2(4(9)10)1-6-5(11)7-3/h1H,(H,9,10)(H2,6,7,8,11)	ZXYAAVBXHKCJJB-UHFFFAOYSA-N		Organic compounds			Pyrimidines and pyrimidine derivatives	Pyrimidinecarboxylic acids and derivatives	Pyrimidinecarboxylic acids						Alkaloids
3	G	5	S-HEXYL-GLUTATHIONE	CCCCCCSCC(C(=O)NCC(=O)O)NC(=O)CCC(C(=O)O)N	InChI=1S/C16H29N3O6S/c1-2-3-4-5-8-26-10-12(15(23)18-9-14(21)22)19-13(20)7-6-11(17)16(24)25/h11-12H,2-10,17H2,1H3,(H,18,23)(H,19,20)(H,21,22)(H,24,25)	HXJDWCWJDCOHDG-UHFFFAOYSA-N		Organic compounds	Small peptides	Dipeptides	Amino acids, peptides, and analogues	Peptides	Oligopeptides						Amino acids and Peptides					Tripeptides
3	G	7	GUANOSINE MONOPHOSPHATE	NC1=NC2=C(N=CN2[C@@H]2O[C@H](COP(O)(O)=O)[C@@H](O)[C@H]2O)C(=O)N1	InChI=1S/C10H14N5O8P/c11-10-13-7-4(8(18)14-10)12-2-15(7)9-6(17)5(16)3(23-9)1-22-24(19,20)21/h2-3,5-6,9,16-17H,1H2,(H2,19,20,21)(H3,11,13,14,18)/t3-,5-,6-,9-/m1/s1	RQFCJASXJCIDSX-UUOKFMHZSA-N		Organic compounds	Nucleosides	Purine nucleos(t)ides	Purine ribonucleotides	Purine ribonucleoside monophosphates							Carbohydrates
3	G	8	N-ACETYLALANINE	C[C@H](NC(C)=O)C(O)=O	InChI=1S/C5H9NO3/c1-3(5(8)9)6-4(2)7/h3H,1-2H3,(H,6,7)(H,8,9)/t3-/m0/s1	KTHDTJVBEPMMGL-VKHMYHEASA-N		Organic compounds	Small peptides	Dipeptides	Amino acids, peptides, and analogues	Amino acids and derivatives	Alpha amino acids and derivatives	N-acyl-alpha amino acids and derivatives	N-acyl-alpha amino acids	N-acyl-L-alpha-amino acids			Amino acids and Peptides
3	G	9	4-GUANIDINOBUTANOATE	NC(N)=NCCCC(O)=O	InChI=1S/C5H11N3O2/c6-5(7)8-3-1-2-4(9)10/h1-3H2,(H,9,10)(H4,6,7,8)	TUHVEAJXIMEOSA-UHFFFAOYSA-N		Organic compounds	Small peptides	Aminoacids	Amino acids, peptides, and analogues	Amino acids and derivatives	Gamma amino acids and derivatives						Amino acids and Peptides
3	G	11	D-MANNOSAMINE	C(C1C(C(C(C(O1)O)N)O)O)O	InChI=1S/C6H13NO5/c7-3-5(10)4(9)2(1-8)12-6(3)11/h2-6,8-11H,1,7H2	MSWZFWKMSRAUBD-UHFFFAOYSA-N		Organic compounds	Aminosugars and aminoglycosides	Aminosugars	Carbohydrates and carbohydrate conjugates	Monosaccharides	Hexoses						Carbohydrates
4	A	1	DEOXYADENOSINE	NC1=NC=NC2=C1N=CN2[C@H]1C[C@H](O)[C@@H](CO)O1	InChI=1S/C10H13N5O3/c11-9-8-10(13-3-12-9)15(4-14-8)7-1-5(17)6(2-16)18-7/h3-7,16-17H,1-2H2,(H2,11,12,13)/t5-,6+,7+/m0/s1	OLXZPDWKRNYJJZ-RRKCRQDMSA-N		Organic compounds	Nucleosides	Purine nucleos(t)ides	Purine 2'-deoxyribonucleosides								Carbohydrates
4	A	2	N-ACETYLPUTRESCINE	CC(=O)NCCCCN	InChI=1S/C6H14N2O/c1-6(9)8-5-3-2-4-7/h2-5,7H2,1H3,(H,8,9)	KLZGKIDSEJWEDW-UHFFFAOYSA-N		Organic compounds	Ornithine alkaloids	Polyamines	Carboximidic acids								Alkaloids
4	A	3	N-ACETYLGALACTOSAMINE	CC(=O)N[C@H]1[C@H](O)O[C@H](CO)[C@H](O)[C@@H]1O	InChI=1S/C8H15NO6/c1-3(11)9-5-7(13)6(12)4(2-10)15-8(5)14/h4-8,10,12-14H,2H2,1H3,(H,9,11)/t4-,5-,6+,7-,8-/m1/s1	OVRNDRQMDRJTHS-JAJWTYFOSA-N		Organic compounds	Aminosugars and aminoglycosides	Aminosugars	Carbohydrates and carbohydrate conjugates	Aminosaccharides	N-acyl-alpha-hexosamines						Carbohydrates
4	A	4	N-ACETYLGLUTAMATE	CC(=O)NC(CCC(O)=O)C(O)=O	InChI=1S/C7H11NO5/c1-4(9)8-5(7(12)13)2-3-6(10)11/h5H,2-3H2,1H3,(H,8,9)(H,10,11)(H,12,13)	RFMMMVDNIPUKGG-UHFFFAOYSA-N		Organic compounds	Small peptides	Dipeptides	Amino acids, peptides, and analogues	Amino acids and derivatives	Alpha amino acids and derivatives	Glutamic acid and derivatives					Amino acids and Peptides
4	A	5	2,4-DIHYDROXYPTERIDINE
4	A	6	6-HYDROXYNICOTINATE	OC(=O)C1=CN=C(O)C=C1	InChI=1S/C6H5NO3/c8-5-2-1-4(3-7-5)6(9)10/h1-3H,(H,7,8)(H,9,10)	BLHCMGRVFXRYRN-UHFFFAOYSA-N		Organic compounds	Nicotinic acid alkaloids	Pyridine alkaloids	Pyridinecarboxylic acids and derivatives	Pyridinecarboxylic acids							Alkaloids
4	A	8	INOSINE-MONOPHOSPHATE	O[C@@H]1[C@@H](COP(O)(O)=O)O[C@H]([C@@H]1O)N1C=NC2=C1N=CNC2=O	InChI=1S/C10H13N4O8P/c15-6-4(1-21-23(18,19)20)22-10(7(6)16)14-3-13-5-8(14)11-2-12-9(5)17/h2-4,6-7,10,15-16H,1H2,(H,11,12,17)(H2,18,19,20)/t4-,6-,7-,10-/m1/s1	GRSZFWQUAKGDAV-KQYNXXCUSA-N		Organic compounds	Nucleosides	Purine nucleos(t)ides	Purine ribonucleotides	Purine ribonucleoside monophosphates							Carbohydrates
4	A	9	PANTOTHENATE	CC(C)(CO)C(O)C(=O)NCCC(O)=O	InChI=1S/C9H17NO5/c1-9(2,5-11)7(14)8(15)10-4-3-6(12)13/h7,11,14H,3-5H2,1-2H3,(H,10,15)(H,12,13)	GHOKWGTUZJEAQD-UHFFFAOYSA-N		Organic compounds	Small peptides	Dipeptides	Amino acids, peptides, and analogues	Amino acids and derivatives	Beta amino acids and derivatives						Amino acids and Peptides
4	A	10	2-AMINOISOBUTYRATE	CC(C)(N)C(O)=O	InChI=1S/C4H9NO2/c1-4(2,5)3(6)7/h5H2,1-2H3,(H,6,7)	FUOOLUPWFVMBKG-UHFFFAOYSA-N		Organic compounds	Small peptides	Aminoacids	Amino acids, peptides, and analogues	Amino acids and derivatives	Alpha amino acids and derivatives	Alpha amino acids					Amino acids and Peptides
4	A	11	ANILINE-2-SULFONATE	C1=CC=C(C(=C1)N)S(=O)(=O)O	InChI=1S/C6H7NO3S/c7-5-3-1-2-4-6(5)11(8,9)10/h1-4H,7H2,(H,8,9,10)	ZMCHBSMFKQYNKA-UHFFFAOYSA-N		Organic compounds			Benzenesulfonic acids and derivatives
4	A	12	S-CARBOXYMETHYLCYSTEINE	NC(CSCC(O)=O)C(O)=O	InChI=1S/C5H9NO4S/c6-3(5(9)10)1-11-2-4(7)8/h3H,1-2,6H2,(H,7,8)(H,9,10)	GBFLZEXEOZUWRN-UHFFFAOYSA-N		Organic compounds	Small peptides	Aminoacids	Amino acids, peptides, and analogues	Amino acids and derivatives	Alpha amino acids and derivatives	Cysteine and derivatives					Amino acids and Peptides
4	B	3	HISTIDINOL	N[C@H](CO)CC1=CN=CN1	InChI=1S/C6H11N3O/c7-5(3-10)1-6-2-8-4-9-6/h2,4-5,10H,1,3,7H2,(H,8,9)/t5-/m0/s1	ZQISRDCJNBUVMM-YFKPBYRVSA-N		Organic compounds	Small peptides	Aminoacids	Amines	Aralkylamines							Alkaloids	Amino acids and Peptides	Shikimates and Phenylpropanoids
4	B	4	THYMIDINE-MONOPHOSPHATE	CC1=CN([C@H]2C[C@H](O)[C@@H](COP(O)(O)=O)O2)C(=O)NC1=O	InChI=1S/C10H15N2O8P/c1-5-3-12(10(15)11-9(5)14)8-2-6(13)7(20-8)4-19-21(16,17)18/h3,6-8,13H,2,4H2,1H3,(H,11,14,15)(H2,16,17,18)/t6-,7+,8+/m0/s1	GYOZYWVXFNDGLU-XLPZGREQSA-N		Organic compounds	Nucleosides	Pyrimidine nucleos(t)ides	Pyrimidine deoxyribonucleotides	Pyrimidine deoxyribonucleoside monophosphates	Pyrimidine 2'-deoxyribonucleoside monophosphates						Carbohydrates
4	B	5	UREIDOPROPIONATE	NC(=O)NCCC(O)=O	InChI=1S/C4H8N2O3/c5-4(9)6-2-1-3(7)8/h1-2H2,(H,7,8)(H3,5,6,9)	JSJWCHRYRHKBBW-UHFFFAOYSA-N		Organic compounds	Small peptides	Aminoacids	Ureas								Amino acids and Peptides
4	B	6	5-AMINOPENTANOATE	NCCCCC(O)=O	InChI=1S/C5H11NO2/c6-4-2-1-3-5(7)8/h1-4,6H2,(H,7,8)	JJMDCOVWQOJGCB-UHFFFAOYSA-N		Organic compounds	Fatty Acids and Conjugates	Amino fatty acids	Amino acids, peptides, and analogues	Amino acids and derivatives	Delta amino acids and derivatives						Amino acids and Peptides	Fatty acids		Small peptides		Aminoacids
4	B	7	NORLEUCINE	CCCC[C@H](N)C(O)=O	InChI=1S/C6H13NO2/c1-2-3-4-5(7)6(8)9/h5H,2-4,7H2,1H3,(H,8,9)/t5-/m0/s1	LRQKBLKVPFOOQJ-YFKPBYRVSA-N		Organic compounds	Fatty Acids and Conjugates	Amino fatty acids	Amino acids, peptides, and analogues	Amino acids and derivatives	Alpha amino acids and derivatives	Alpha amino acids	L-alpha-amino acids				Amino acids and Peptides	Fatty acids		Small peptides		Aminoacids
4	B	9	ADENOSINE	NC1=NC=NC2=C1N=CN2[C@@H]1O[C@H](CO)[C@@H](O)[C@H]1O	InChI=1S/C10H13N5O4/c11-8-5-9(13-2-12-8)15(3-14-5)10-7(18)6(17)4(1-16)19-10/h2-4,6-7,10,16-18H,1H2,(H2,11,12,13)/t4-,6-,7-,10-/m1/s1	OIRDTQYFTABQOQ-KQYNXXCUSA-N		Organic compounds	Nucleosides	Purine nucleos(t)ides									Carbohydrates
4	B	12	2-ACETAMIDO-2-DEOXY-BETA-D-GLUCOSYLAMINE	CC(=O)NC1C(C(C(OC1N)CO)O)O	InChI=1S/C8H16N2O5/c1-3(12)10-5-7(14)6(13)4(2-11)15-8(5)9/h4-8,11,13-14H,2,9H2,1H3,(H,10,12)	MCGXOCXFFNKASF-UHFFFAOYSA-N		Organic compounds	Aminosugars and aminoglycosides	Aminosugars	Carbohydrates and carbohydrate conjugates	Monosaccharides	Hexoses						Carbohydrates
4	C	3	3-METHOXYTYROSINE	COC1=CC(CC(N)C(O)=O)=CC=C1O	InChI=1S/C10H13NO4/c1-15-9-5-6(2-3-8(9)12)4-7(11)10(13)14/h2-3,5,7,12H,4,11H2,1H3,(H,13,14)	PFDUUKDQEHURQC-UHFFFAOYSA-N		Organic compounds	Tyrosine alkaloids	Phenylethylamines	Amino acids, peptides, and analogues	Amino acids and derivatives	Alpha amino acids and derivatives	Tyrosine and derivatives					Alkaloids
4	C	6	4-IMIDAZOLEACETATE	OC(=O)CC1=CN=CN1	InChI=1S/C5H6N2O2/c8-5(9)1-4-2-6-3-7-4/h2-3H,1H2,(H,6,7)(H,8,9)	PRJKNHOMHKJCEJ-UHFFFAOYSA-N		Organic compounds	Small peptides	Aminoacids	Imidazoles	Substituted imidazoles	Imidazolyl carboxylic acids and derivatives						Amino acids and Peptides	Shikimates and Phenylpropanoids
4	C	7	GALACTURONATE	C1(C(C(OC(C1O)O)C(=O)O)O)O	InChI=1S/C6H10O7/c7-1-2(8)4(5(10)11)13-6(12)3(1)9/h1-4,6-9,12H,(H,10,11)	AEMOLEFTQBMNLQ-UHFFFAOYSA-N		Organic compounds	Saccharides	Monosaccharides	Carbohydrates and carbohydrate conjugates	Sugar acids and derivatives	Glucuronic acid derivatives						Carbohydrates
4	C	9	CYCLIC AMP	NC1=NC=NC2=C1N=CN2[C@@H]1O[C@@H]2COP(O)(=O)O[C@H]2[C@H]1O	InChI=1S/C10H12N5O6P/c11-8-5-9(13-2-12-8)15(3-14-5)10-6(16)7-4(20-10)1-19-22(17,18)21-7/h2-4,6-7,10,16H,1H2,(H,17,18)(H2,11,12,13)/t4-,6-,7-,10-/m1/s1	IVOMOUWHDPKRLL-KQYNXXCUSA-N		Organic compounds	Nucleosides	Purine nucleos(t)ides	Cyclic purine nucleotides	3',5'-cyclic purine nucleotides							Carbohydrates
4	C	10	METHIONINE SULFOXIMINE	CS(=N)(=O)CCC(N)C(O)=O	InChI=1S/C5H12N2O3S/c1-11(7,10)3-2-4(6)5(8)9/h4,7H,2-3,6H2,1H3,(H,8,9)	SXTAYKAGBXMACB-UHFFFAOYSA-N		Organic compounds	Small peptides	Aminoacids	Amino acids, peptides, and analogues	Amino acids and derivatives	Alpha amino acids and derivatives	Alpha amino acids					Amino acids and Peptides
4	C	11	CIS-4-HYDROXY-D-PROLINE	O[C@H]1CN[C@H](C1)C(O)=O	InChI=1S/C5H9NO3/c7-3-1-4(5(8)9)6-2-3/h3-4,6-7H,1-2H2,(H,8,9)/t3-,4-/m1/s1	PMMYEEVYMWASQN-QWWZWVQMSA-N		Organic compounds	Small peptides	Aminoacids	Amino acids, peptides, and analogues	Amino acids and derivatives	Alpha amino acids and derivatives	Proline and derivatives					Amino acids and Peptides
4	C	12	N1-ACETYLSPERMINE	CC(=O)NCCCNCCCCNCCCN	InChI=1S/C12H28N4O/c1-12(17)16-11-5-10-15-8-3-2-7-14-9-4-6-13/h14-15H,2-11,13H2,1H3,(H,16,17)	GUNURVWAJRRUAV-UHFFFAOYSA-N		Organic compounds	Ornithine alkaloids	Polyamines	Carboxylic acid derivatives	Carboxylic acid amides	Acetamides						Alkaloids
4	D	1	GLUCOSAMINE 6-SULFATE	N[C@H]1[C@H](O)O[C@H](COS(O)(=O)=O)[C@@H](O)[C@@H]1O	InChI=1S/C6H13NO8S/c7-3-5(9)4(8)2(15-6(3)10)1-14-16(11,12)13/h2-6,8-10H,1,7H2,(H,11,12,13)/t2-,3-,4-,5-,6-/m1/s1	MTDHILKWIRSIHB-QZABAPFNSA-N		Organic compounds	Aminosugars and aminoglycosides	Aminosugars	Carbohydrates and carbohydrate conjugates	Monosaccharides	Hexoses						Carbohydrates
4	D	3	3-METHYLHISTAMINE	CN1C=NC=C1CCN	InChI=1S/C6H11N3/c1-9-5-8-4-6(9)2-3-7/h4-5H,2-3,7H2,1H3	CPAGZVLINCPJEH-UHFFFAOYSA-N		Organic compounds	Histidine alkaloids	Imidazole alkaloids	Amines	Primary amines	2-arylethylamines						Alkaloids
4	D	6	METHYL 4-AMINOBUTYRATE	COC(CCCN)=O	InChI=1S/C5H11NO2/c1-8-5(7)3-2-4-6/h2-4,6H2,1H3	KVQGGLZHHFGHPU-UHFFFAOYSA-N		Organic compounds	Fatty Acids and Conjugates	Amino fatty acids	Amino acids, peptides, and analogues	Amino acids and derivatives	Gamma amino acids and derivatives						Amino acids and Peptides	Fatty acids		Small peptides		Aminoacids
4	D	7	N-FORMYL-L-METHIONINE	CSCC[C@@H](NC=O)C(O)=O	InChI=1S/C6H11NO3S/c1-11-3-2-5(6(9)10)7-4-8/h4-5H,2-3H2,1H3,(H,7,8)(H,9,10)/t5-/m1/s1	PYUSHNKNPOHWEZ-RXMQYKEDSA-N		Organic compounds	Small peptides	Aminoacids	Amino acids, peptides, and analogues	Amino acids and derivatives	Alpha amino acids and derivatives	Methionine and derivatives					Amino acids and Peptides					Dipeptides
4	D	10	5-HYDROXYTRYPTOPHAN	NC(CC1=CNC2=C1C=C(O)C=C2)C(O)=O	InChI=1S/C11H12N2O3/c12-9(11(15)16)3-6-5-13-10-2-1-7(14)4-8(6)10/h1-2,4-5,9,13-14H,3,12H2,(H,15,16)	LDCYZAJDBXYCGN-UHFFFAOYSA-N		Organic compounds	Small peptides	Aminoacids	Tryptamines and derivatives	Serotonins							Amino acids and Peptides
4	D	11	D-ALANINE	C[C@@H](N)C(O)=O	InChI=1S/C3H7NO2/c1-2(4)3(5)6/h2H,4H2,1H3,(H,5,6)/t2-/m1/s1	QNAYBMKLOCPYGJ-UWTATZPHSA-N		Organic compounds	Small peptides	Aminoacids	Amino acids, peptides, and analogues	Amino acids and derivatives	Alpha amino acids and derivatives	Alanine and derivatives					Amino acids and Peptides
4	D	12	THEOBROMINE	CN1C=NC2=C1C(=O)NC(=O)N2C	InChI=1S/C7H8N4O2/c1-10-3-8-5-4(10)6(12)9-7(13)11(5)2/h3H,1-2H3,(H,9,12,13)	YAPQBXQYLJRXSA-UHFFFAOYSA-N		Organic compounds	Pseudoalkaloids	Purine alkaloids	Purines and purine derivatives	Xanthines							Alkaloids
4	E	1	GUANIDINOSUCCINATE	NC(=N)N[C@@H](CC(O)=O)C(O)=O	InChI=1S/C5H9N3O4/c6-5(7)8-2(4(11)12)1-3(9)10/h2H,1H2,(H,9,10)(H,11,12)(H4,6,7,8)/t2-/m0/s1	VVHOUVWJCQOYGG-REOHCLBHSA-N		Organic compounds	Small peptides	Aminoacids	Amino acids, peptides, and analogues	Amino acids and derivatives	Alpha amino acids and derivatives	Aspartic acid and derivatives					Amino acids and Peptides
4	E	2	HISTIDINE	N[C@@H](CC1=CNC=N1)C(O)=O	InChI=1S/C6H9N3O2/c7-5(6(10)11)1-4-2-8-3-9-4/h2-3,5H,1,7H2,(H,8,9)(H,10,11)/t5-/m0/s1	HNDVDQJCIGZPNO-YFKPBYRVSA-N		Organic compounds	Small peptides	Aminoacids	Amino acids, peptides, and analogues	Amino acids and derivatives	Alpha amino acids and derivatives	Histidine and derivatives					Amino acids and Peptides
4	E	3	ALLOTHREONINE	C[C@H](O)[C@H](N)C(O)=O	InChI=1S/C4H9NO3/c1-2(6)3(5)4(7)8/h2-3,6H,5H2,1H3,(H,7,8)/t2-,3-/m0/s1	AYFVYJQAPQTCCC-HRFVKAFMSA-N		Organic compounds	Small peptides	Aminoacids	Amino acids, peptides, and analogues	Amino acids and derivatives	Alpha amino acids and derivatives	Alpha amino acids	L-alpha-amino acids				Amino acids and Peptides
4	E	5	SPERMIDINE	NCCCCNCCCN	InChI=1S/C7H19N3/c8-4-1-2-6-10-7-3-5-9/h10H,1-9H2	ATHGHQPFGPMSJY-UHFFFAOYSA-N		Organic compounds	Ornithine alkaloids	Polyamines	Amines	Secondary amines	Dialkylamines						Alkaloids
4	E	6	ADENOSINE DIPHOSPHATE RIBOSE	NC1=C2N=CN(C3OC(COP(O)(=O)OP(O)(=O)OCC4OC(O)C(O)C4O)C(O)C3O)C2=NC=N1	InChI=1S/C15H23N5O14P2/c16-12-7-13(18-3-17-12)20(4-19-7)14-10(23)8(21)5(32-14)1-30-35(26,27)34-36(28,29)31-2-6-9(22)11(24)15(25)33-6/h3-6,8-11,14-15,21-25H,1-2H2,(H,26,27)(H,28,29)(H2,16,17,18)	SRNWOUGRCWSEMX-UHFFFAOYSA-N		Organic compounds	Nucleosides	Purine nucleos(t)ides	Purine nucleotide sugars								Carbohydrates
4	E	9	ANSERINE	CN1C=NC=C1C[C@H](NC(=O)CCN)C(O)=O	InChI=1S/C10H16N4O3/c1-14-6-12-5-7(14)4-8(10(16)17)13-9(15)2-3-11/h5-6,8H,2-4,11H2,1H3,(H,13,15)(H,16,17)/t8-/m0/s1	MYYIAHXIVFADCU-QMMMGPOBSA-N		Organic compounds	Small peptides	Dipeptides	Hybrid peptides								Amino acids and Peptides
4	E	10	BILIVERDIN	CC1=C(C=C)\C(NC1=O)=C\C1=C(C)C(CCC(O)=O)=C(N1)\C=C1/N\C(=C\C2=NC(=O)C(C=C)=C2C)C(C)=C1CCC(O)=O	InChI=1S/C33H34N4O6/c1-7-20-19(6)32(42)37-27(20)14-25-18(5)23(10-12-31(40)41)29(35-25)15-28-22(9-11-30(38)39)17(4)24(34-28)13-26-16(3)21(8-2)33(43)36-26/h7-8,13-15,34-35H,1-2,9-12H2,3-6H3,(H,37,42)(H,38,39)(H,40,41)/b24-13+,27-14-,28-15-	RCNSAJSGRJSBKK-YKSNQIBWSA-N		Organic compounds			Bilirubins
4	E	11	5-HYDROXYLYSINE	NC[C@H](O)CC[C@H](N)C(O)=O	InChI=1S/C6H14N2O3/c7-3-4(9)1-2-5(8)6(10)11/h4-5,9H,1-3,7-8H2,(H,10,11)/t4-,5+/m1/s1	YSMODUONRAFBET-UHNVWZDZSA-N		Organic compounds	Small peptides	Aminoacids	Amino acids, peptides, and analogues	Amino acids and derivatives	Alpha amino acids and derivatives	Alpha amino acids	L-alpha-amino acids				Amino acids and Peptides
4	F	1	OPHTHALMATE	CC[C@H](NC(=O)CC[C@H](N)C(O)=O)C(=O)NCC(O)=O	InChI=1S/C11H19N3O6/c1-2-7(10(18)13-5-9(16)17)14-8(15)4-3-6(12)11(19)20/h6-7H,2-5,12H2,1H3,(H,13,18)(H,14,15)(H,16,17)(H,19,20)/t6-,7-/m0/s1	JCMUOFQHZLPHQP-BQBZGAKWSA-N		Organic compounds	Small peptides	Dipeptides	Amino acids, peptides, and analogues	Peptides	Oligopeptides						Amino acids and Peptides					Tripeptides
4	F	3	TRIGONELLINE	C[N+]1=CC(=CC=C1)C([O-])=O	InChI=1S/C7H7NO2/c1-8-4-2-3-6(5-8)7(9)10/h2-5H,1H3	WWNNZCOKKKDOPX-UHFFFAOYSA-N		Organic compounds	Nicotinic acid alkaloids	Pyridine alkaloids									Alkaloids
4	F	4	EPINEPHRINE	CNC[C@H](O)C1=CC=C(O)C(O)=C1	InChI=1S/C9H13NO3/c1-10-5-9(13)6-2-3-7(11)8(12)4-6/h2-4,9-13H,5H2,1H3/t9-/m0/s1	UCTWMZQNUQWSLP-VIFPVBQESA-N		Organic compounds	Tyrosine alkaloids	Phenylethylamines	Benzenediols	Catechols							Alkaloids
4	F	6	CADAVERINE	NCCCCCN	InChI=1S/C5H14N2/c6-4-2-1-3-5-7/h1-7H2	VHRGRCVQAFMJIZ-UHFFFAOYSA-N		Organic compounds	Pseudoalkaloids	Acetate-derived alkaloids	Amines	Primary amines	Monoalkylamines						Alkaloids			Ornithine alkaloids		Polyamines
4	F	11	CDP-ETHANOLAMINE	NCCOP(O)(=O)OP(O)(=O)OC[C@H]1O[C@H]([C@H](O)[C@@H]1O)N1C=CC(N)=NC1=O	InChI=1S/C11H20N4O11P2/c12-2-4-23-27(19,20)26-28(21,22)24-5-6-8(16)9(17)10(25-6)15-3-1-7(13)14-11(15)18/h1,3,6,8-10,16-17H,2,4-5,12H2,(H,19,20)(H,21,22)(H2,13,14,18)/t6-,8-,9-,10-/m1/s1	WVIMUEUQJFPNDK-PEBGCTIMSA-N		Organic compounds	Nucleosides	Pyrimidine nucleos(t)ides	Pyrimidine ribonucleotides	Pyrimidine ribonucleoside diphosphates	CDP-ethanolamines						Carbohydrates
4	G	6	GALACTOSAMINE	C(C1C(C(C(C(O1)O)N)O)O)O	InChI=1S/C6H13NO5/c7-3-5(10)4(9)2(1-8)12-6(3)11/h2-6,8-11H,1,7H2	MSWZFWKMSRAUBD-UHFFFAOYSA-N		Organic compounds	Aminosugars and aminoglycosides	Aminosugars	Carbohydrates and carbohydrate conjugates	Monosaccharides	Hexoses						Carbohydrates
4	G	8	GLYCEROL 3-PHOSPHATE	OC[C@@H](O)COP(O)(O)=O	InChI=1S/C3H9O6P/c4-1-3(5)2-9-10(6,7)8/h3-5H,1-2H2,(H2,6,7,8)/t3-/m1/s1	AWUCVROLDVIAJX-GSVOUGTGSA-N		Organic compounds			Glycerophosphates								Carbohydrates
4	G	10	4-HYDROXY-L-PHENYLGLYCINE	C1=CC(=CC=C1C(C(=O)O)N)O	InChI=1S/C8H9NO3/c9-7(8(11)12)5-1-3-6(10)4-2-5/h1-4,7,10H,9H2,(H,11,12)	LJCWONGJFPCTTL-UHFFFAOYSA-N		Organic compounds	Small peptides	Aminoacids	Amino acids, peptides, and analogues	Amino acids and derivatives	Alpha amino acids and derivatives	Alpha amino acids					Amino acids and Peptides
4	G	11	N-ACETYLSERINE	CC(=O)N[C@@H](CO)C(O)=O	InChI=1S/C5H9NO4/c1-3(8)6-4(2-7)5(9)10/h4,7H,2H2,1H3,(H,6,8)(H,9,10)/t4-/m0/s1	JJIHLJJYMXLCOY-BYPYZUCNSA-N		Organic compounds	Small peptides	Dipeptides	Amino acids, peptides, and analogues	Amino acids and derivatives	Alpha amino acids and derivatives	N-acyl-alpha amino acids and derivatives	N-acyl-alpha amino acids	N-acyl-L-alpha-amino acids			Amino acids and Peptides
5	A	2	SORBATE	CC=CC=CC(=O)O	InChI=1S/C6H8O2/c1-2-3-4-5-6(7)8/h2-5H,1H3,(H,7,8)	WSWCOQWTEOXDQX-UHFFFAOYSA-N		Organic compounds	Fatty Acids and Conjugates	Unsaturated fatty acids	Fatty acids and conjugates	Medium-chain fatty acids							Fatty acids
5	A	4	GLUCONOLACTONE	C(C1C(C(C(C(=O)O1)O)O)O)O	InChI=1S/C6H10O6/c7-1-2-3(8)4(9)5(10)6(11)12-2/h2-5,7-10H,1H2	PHOQVHQSTUBQQK-UHFFFAOYSA-N		Organic compounds	Saccharides	Monosaccharides	Carbohydrates and carbohydrate conjugates	Monosaccharides	Hexoses	Gluconolactones					Carbohydrates
5	A	5	4-HYDROXYBENZOATE	OC(=O)C1=CC=C(O)C=C1	InChI=1S/C7H6O3/c8-6-3-1-5(2-4-6)7(9)10/h1-4,8H,(H,9,10)	FJKROLUGYXJWQN-UHFFFAOYSA-N		Organic compounds	Phenolic acids (C6-C1)	Simple phenolic acids	Benzoic acids and derivatives	Hydroxybenzoic acid derivatives							Shikimates and Phenylpropanoids
5	A	6	TYRAMINE	NCCC1=CC=C(O)C=C1	InChI=1S/C8H11NO/c9-6-5-7-1-3-8(10)4-2-7/h1-4,10H,5-6,9H2	DZGWFCGJZKJUFP-UHFFFAOYSA-N		Organic compounds	Tyrosine alkaloids	Phenylethylamines	Phenethylamines								Alkaloids
5	A	7	CORTISOL	[H][C@@]12CC[C@@](O)(C(=O)CO)[C@@]1(C)C[C@H](O)[C@@]1([H])[C@@]2([H])CCC2=CC(=O)CC[C@]12C	InChI=1S/C21H30O5/c1-19-7-5-13(23)9-12(19)3-4-14-15-6-8-21(26,17(25)11-22)20(15,2)10-16(24)18(14)19/h9,14-16,18,22,24,26H,3-8,10-11H2,1-2H3/t14-,15-,16-,18+,19-,20-,21+/m0/s1	JYGXADMDTFJGBT-CZFMHFDVSA-N		Organic compounds	Steroids	Pregnane steroids	Hydroxysteroids	21-hydroxysteroids							Terpenoids
5	A	10	XANTHURENATE	OC(=O)C1=NC2=C(O)C=CC=C2C(O)=C1	InChI=1S/C10H7NO4/c12-7-3-1-2-5-8(13)4-6(10(14)15)11-9(5)7/h1-4,12H,(H,11,13)(H,14,15)	FBZONXHGGPHHIY-UHFFFAOYSA-N		Organic compounds	Anthranilic acid alkaloids	Quinoline alkaloids	Quinoline carboxylic acids								Alkaloids
5	B	2	MELATONIN	COC1=CC2=C(NC=C2CCNC(C)=O)C=C1	InChI=1S/C13H16N2O2/c1-9(16)14-6-5-10-8-15-13-4-3-11(17-2)7-12(10)13/h3-4,7-8,15H,5-6H2,1-2H3,(H,14,16)	DRLFMBDRBRZALE-UHFFFAOYSA-N		Organic compounds	Tryptophan alkaloids	Simple indole alkaloids	Indoles	3-alkylindoles							Alkaloids
5	B	8	PREGNENOLONE SULFATE	CC(=O)C1CCC2C1(CCC3C2CC=C4C3(CCC(C4)OS(=O)(=O)O)C)C	InChI=1S/C21H32O5S/c1-13(22)17-6-7-18-16-5-4-14-12-15(26-27(23,24)25)8-10-20(14,2)19(16)9-11-21(17,18)3/h4,15-19H,5-12H2,1-3H3,(H,23,24,25)	DIJBBUIOWGGQOP-UHFFFAOYSA-N		Organic compounds	Steroids	Pregnane steroids	Sulfated steroids								Terpenoids
5	B	9	KYNURENATE	OC(=O)C1=CC(=O)C2=CC=CC=C2N1	InChI=1S/C10H7NO3/c12-9-5-8(10(13)14)11-7-4-2-1-3-6(7)9/h1-5H,(H,11,12)(H,13,14)	HCZHHEIFKROPDY-UHFFFAOYSA-N		Organic compounds	Anthranilic acid alkaloids	Acridone alkaloids	Quinoline carboxylic acids								Alkaloids
5	C	2	3,5-DIIODO-L-TYROSINE
5	C	4	TRYPTAMINE	NCCC1=CNC2=CC=CC=C12	InChI=1S/C10H12N2/c11-6-5-8-7-12-10-4-2-1-3-9(8)10/h1-4,7,12H,5-6,11H2	APJYDQYYACXCRM-UHFFFAOYSA-N		Organic compounds	Tryptophan alkaloids	Simple indole alkaloids	Tryptamines and derivatives								Alkaloids
5	C	5	4-AMINOBENZOATE	NC1=CC=C(C=C1)C(O)=O	InChI=1S/C7H7NO2/c8-6-3-1-5(2-4-6)7(9)10/h1-4H,8H2,(H,9,10)	ALYNCZNDIQEVRV-UHFFFAOYSA-N		Organic compounds	Phenolic acids (C6-C1)	Aminoacids	Benzoic acids and derivatives	Aminobenzoic acids and derivatives	Aminobenzoic acids						Amino acids and Peptides	Shikimates and Phenylpropanoids		Small peptides		Simple phenolic acids
5	C	8	CAFFEATE	OC(=O)\C=C/C1=CC=C(O)C(O)=C1	InChI=1S/C9H8O4/c10-7-3-1-6(5-8(7)11)2-4-9(12)13/h1-5,10-11H,(H,12,13)/b4-2-	QAIPRVGONGVQAS-RQOWECAXSA-N		Organic compounds	Phenylpropanoids (C6-C3)	Cinnamic acids and derivatives	Hydroxycinnamic acids and derivatives	Hydroxycinnamic acids							Shikimates and Phenylpropanoids
5	C	9	LUMICHROME	CC1=CC2=C(C=C1C)N=C3C(=N2)C(=O)NC(=O)N3	InChI=1S/C12H10N4O2/c1-5-3-7-8(4-6(5)2)14-10-9(13-7)11(17)16-12(18)15-10/h3-4H,1-2H3,(H2,14,15,16,17,18)	ZJTJUVIJVLLGSP-UHFFFAOYSA-N		Organic compounds	Pseudoalkaloids	pteridine alkaloids	Alloxazines and isoalloxazines	Flavins							Alkaloids
5	C	10	BETA-ALANINE	C(CN)C(=O)O	InChI=1S/C3H7NO2/c4-2-1-3(5)6/h1-2,4H2,(H,5,6)	UCMIRNVEIXFBKS-UHFFFAOYSA-N		Organic compounds	Small peptides	Aminoacids	Amino acids, peptides, and analogues	Amino acids and derivatives	Beta amino acids and derivatives						Amino acids and Peptides
5	C	11	N-ACETYLPHENYLALANINE	CC(=O)N[C@@H](CC1=CC=CC=C1)C(O)=O	InChI=1S/C11H13NO3/c1-8(13)12-10(11(14)15)7-9-5-3-2-4-6-9/h2-6,10H,7H2,1H3,(H,12,13)(H,14,15)/t10-/m0/s1	CBQJSKKFNMDLON-JTQLQIEISA-N		Organic compounds	Small peptides	Dipeptides	Amino acids, peptides, and analogues	Amino acids and derivatives	Alpha amino acids and derivatives	Phenylalanine and derivatives					Amino acids and Peptides
5	C	12	N-ACETYLPROLINE	CC(=O)N1CCCC1C(=O)O	InChI=1S/C7H11NO3/c1-5(9)8-4-2-3-6(8)7(10)11/h6H,2-4H2,1H3,(H,10,11)	GNMSLDIYJOSUSW-UHFFFAOYSA-N		Organic compounds	Small peptides	Dipeptides	Amino acids, peptides, and analogues	Amino acids and derivatives	Alpha amino acids and derivatives	N-acyl-alpha amino acids and derivatives	N-acyl-alpha amino acids				Amino acids and Peptides
5	D	1	L-TRYPTOPHANAMIDE	NC(CC1=CNC2=CC=CC=C12)C(N)=O	InChI=1S/C11H13N3O/c12-9(11(13)15)5-7-6-14-10-4-2-1-3-8(7)10/h1-4,6,9,14H,5,12H2,(H2,13,15)	JLSKPBDKNIXMBS-UHFFFAOYSA-N		Organic compounds	Small peptides	Dipeptides	Tryptamines and derivatives								Amino acids and Peptides
5	D	3	N-METHYLTRYPTAMINE	CNCCC1=CNC2=CC=CC=C12	InChI=1S/C11H14N2/c1-12-7-6-9-8-13-11-5-3-2-4-10(9)11/h2-5,8,12-13H,6-7H2,1H3	NCIKQJBVUNUXLW-UHFFFAOYSA-N		Organic compounds	Tryptophan alkaloids	Simple indole alkaloids	Tryptamines and derivatives								Alkaloids
5	D	5	2,3-DIHYDROXYBENZOATE
5	D	7	INDOLE-3-ETHANOL	OCCC1=CNC2=CC=CC=C12	InChI=1S/C10H11NO/c12-6-5-8-7-11-10-4-2-1-3-9(8)10/h1-4,7,11-12H,5-6H2	MBBOMCVGYCRMEA-UHFFFAOYSA-N		Organic compounds	Tryptophan alkaloids	Simple indole alkaloids	Indoles	3-alkylindoles							Alkaloids
5	D	8	FERULATE	COC1=C(O)C=CC(\C=C\C(O)=O)=C1	InChI=1S/C10H10O4/c1-14-9-6-7(2-4-8(9)11)3-5-10(12)13/h2-6,11H,1H3,(H,12,13)/b5-3+	KSEBMYQBYZTDHS-HWKANZROSA-N		Organic compounds	Phenylpropanoids (C6-C3)	Cinnamic acids and derivatives	Hydroxycinnamic acids and derivatives	Hydroxycinnamic acids							Shikimates and Phenylpropanoids
5	D	9	GLYCOCHOLATE	[H][C@@]12CC[C@H]([C@H](C)CCC(=O)NCC(O)=O)[C@@]1(C)[C@@H](O)C[C@@]1([H])[C@@]2([H])[C@H](O)CC2C[C@H](O)CC[C@]12C	InChI=1S/C26H43NO6/c1-14(4-7-22(31)27-13-23(32)33)17-5-6-18-24-19(12-21(30)26(17,18)3)25(2)9-8-16(28)10-15(25)11-20(24)29/h14-21,24,28-30H,4-13H2,1-3H3,(H,27,31)(H,32,33)/t14-,15?,16-,17-,18+,19+,20-,21+,24+,25+,26-/m1/s1	RFDAIACWWDREDC-MZMBZMQMSA-N		Organic compounds	Steroids	Cholane steroids	Bile acids, alcohols and derivatives	Glycinated bile acids and derivatives							Terpenoids
5	D	11	THIOPURINE S-METHYLETHER	CSC1=NC=NC2=C1NC=N2	InChI=1S/C6H6N4S/c1-11-6-4-5(8-2-7-4)9-3-10-6/h2-3H,1H3,(H,7,8,9,10)	UIJIQXGRFSPYQW-UHFFFAOYSA-N		Organic compounds	Pseudoalkaloids	Purine alkaloids	Purines and purine derivatives	6-thiopurines							Alkaloids
5	E	1	GLYCOCHENODEOXYCHOLATE	CC(CCC(=O)NCC(=O)O)C1CCC2C1(CCC3C2C(CC4C3(CCC(C4)O)C)O)C	InChI=1S/C26H43NO5/c1-15(4-7-22(30)27-14-23(31)32)18-5-6-19-24-20(9-11-26(18,19)3)25(2)10-8-17(28)12-16(25)13-21(24)29/h15-21,24,28-29H,4-14H2,1-3H3,(H,27,30)(H,31,32)	GHCZAUBVMUEKKP-UHFFFAOYSA-N		Organic compounds	Steroids	Cholane steroids	Bile acids, alcohols and derivatives	Glycinated bile acids and derivatives							Terpenoids
5	E	2	BENZOATE	OC(=O)C1=CC=CC=C1	InChI=1S/C7H6O2/c8-7(9)6-4-2-1-3-5-6/h1-5H,(H,8,9)	WPYMKLBDIGXBTP-UHFFFAOYSA-N		Organic compounds	Phenolic acids (C6-C1)	Simple phenolic acids	Benzoic acids and derivatives	Benzoic acids							Shikimates and Phenylpropanoids
5	E	3	3-AMINO-5-HYDROXYBENZOATE	C1=C(C=C(C=C1N)O)C(=O)O	InChI=1S/C7H7NO3/c8-5-1-4(7(10)11)2-6(9)3-5/h1-3,9H,8H2,(H,10,11)	QPEJHSFTZVMSJH-UHFFFAOYSA-N		Organic compounds	Small peptides	Aminoacids	Benzoic acids and derivatives	Hydroxybenzoic acid derivatives							Amino acids and Peptides
5	E	4	PYROCATECHOL	OC1=CC=CC=C1O	InChI=1S/C6H6O2/c7-5-3-1-2-4-6(5)8/h1-4,7-8H	YCIMNLLNPGFGHC-UHFFFAOYSA-N		Organic compounds			Benzenediols	Catechols							Shikimates and Phenylpropanoids
5	E	5	3,4-DIHYDROXYBENZOATE
5	E	10	10-HYDROXYDECANOATE	C(CCCCC(=O)O)CCCCO	InChI=1S/C10H20O3/c11-9-7-5-3-1-2-4-6-8-10(12)13/h11H,1-9H2,(H,12,13)	YJCJVMMDTBEITC-UHFFFAOYSA-N		Organic compounds	Fatty Acids and Conjugates	Hydroxy fatty acids	Medium-chain hydroxy acids and derivatives								Fatty acids
5	E	11	DIDECANOYL-GLYCEROPHOSPHOCHOLINE	CCCCCCCCCC(=O)OCC(COP(=O)([O-])OCC[N+](C)(C)C)OC(=O)CCCCCCCCC	InChI=1S/C28H56NO8P/c1-6-8-10-12-14-16-18-20-27(30)34-24-26(25-36-38(32,33)35-23-22-29(3,4)5)37-28(31)21-19-17-15-13-11-9-7-2/h26H,6-25H2,1-5H3	MLKLDGSYMHFAOC-UHFFFAOYSA-N		Organic compounds	Glycerophospholipids	Glycerophosphocholines	Glycerophosphocholines	Phosphatidylcholines							Fatty acids
5	F	2	N6-(DELTA2-ISOPENTENYL)-ADENINE	CC(=CCNC1=NC=NC2=C1NC=N2)C	InChI=1S/C10H13N5/c1-7(2)3-4-11-9-8-10(13-5-12-8)15-6-14-9/h3,5-6H,4H2,1-2H3,(H2,11,12,13,14,15)	HYVABZIGRDEKCD-UHFFFAOYSA-N		Organic compounds	Pseudoalkaloids	Purine alkaloids	Purines and purine derivatives	6-aminopurines	6-alkylaminopurines						Alkaloids
5	F	5	LIPOAMIDE	NC(=O)CCCCC1CCSS1	InChI=1S/C8H15NOS2/c9-8(10)4-2-1-3-7-5-6-11-12-7/h7H,1-6H2,(H2,9,10)	FCCDDURTIIUXBY-UHFFFAOYSA-N		Organic compounds	Fatty amides	Primary amides	Lipoamides								Fatty acids
5	F	6	3-HYDROXYANTHRANILATE	NC1=C(O)C=CC=C1C(O)=O	InChI=1S/C7H7NO3/c8-6-4(7(10)11)2-1-3-5(6)9/h1-3,9H,8H2,(H,10,11)	WJXSWCUQABXPFS-UHFFFAOYSA-N		Organic compounds	Small peptides	Aminoacids	Benzoic acids and derivatives	Hydroxybenzoic acid derivatives							Amino acids and Peptides
5	F	10	INDOLE-3-ACETATE	OC(=O)CC1=CNC2=C1C=CC=C2	InChI=1S/C10H9NO2/c12-10(13)5-7-6-11-9-4-2-1-3-8(7)9/h1-4,6,11H,5H2,(H,12,13)	SEOVTRFCIGRIMH-UHFFFAOYSA-N		Organic compounds	Tryptophan alkaloids	Simple indole alkaloids	Indolyl carboxylic acids and derivatives	Indole-3-acetic acid derivatives							Alkaloids
5	F	11	CORTISOL 21-ACETATE	CC(=O)OCC(=O)C1(CCC2C1(CC(C3C2CCC4=CC(=O)CCC34C)O)C)O	InChI=1S/C23H32O6/c1-13(24)29-12-19(27)23(28)9-7-17-16-5-4-14-10-15(25)6-8-21(14,2)20(16)18(26)11-22(17,23)3/h10,16-18,20,26,28H,4-9,11-12H2,1-3H3	ALEXXDVDDISNDU-UHFFFAOYSA-N		Organic compounds	Steroids	Pregnane steroids	Pregnane steroids	Gluco/mineralocorticoids, progestogins and derivatives							Terpenoids
5	F	12	INDOLE-3-ACETAMIDE	OC(=N)CC1=CNC2=CC=CC=C12	InChI=1S/C10H10N2O/c11-10(13)5-7-6-12-9-4-2-1-3-8(7)9/h1-4,6,12H,5H2,(H2,11,13)	ZOAMBXDOGPRZLP-UHFFFAOYSA-N		Organic compounds	Tryptophan alkaloids	Simple indole alkaloids	Indoles	3-alkylindoles							Alkaloids
5	G	1	HIPPURATE	OC(=O)CNC(=O)C1=CC=CC=C1	InChI=1S/C9H9NO3/c11-8(12)6-10-9(13)7-4-2-1-3-5-7/h1-5H,6H2,(H,10,13)(H,11,12)	QIAFMBKCNZACKA-UHFFFAOYSA-N		Organic compounds	Small peptides	Aminoacids	Benzoic acids and derivatives	Benzamides	Hippuric acids and derivatives	Hippuric acids					Amino acids and Peptides
5	G	3	3,5-DIIODO-L-THYRONINE
5	G	6	4-HYDROXYBENZALDEHYDE	OC1=CC=C(C=O)C=C1	InChI=1S/C7H6O2/c8-5-6-1-3-7(9)4-2-6/h1-5,9H	RGHHSNMVTDWUBI-UHFFFAOYSA-N		Organic compounds	Phenolic acids (C6-C1)	Shikimic acids and derivatives	Carbonyl compounds	Aldehydes	Aryl-aldehydes	Benzaldehydes	Hydroxybenzaldehydes				Shikimates and Phenylpropanoids					Simple phenolic acids
5	G	8	3-METHOXYTYRAMINE	COC1=C(O)C=CC(CCN)=C1	InChI=1S/C9H13NO2/c1-12-9-6-7(4-5-10)2-3-8(9)11/h2-3,6,11H,4-5,10H2,1H3	DIVQKHQLANKJQO-UHFFFAOYSA-N		Organic compounds	Tyrosine alkaloids	Phenylethylamines	Methoxyphenols								Alkaloids
5	G	10	2-QUINOLINECARBOXYLATE	OC(=O)C1=NC2=CC=CC=C2C=C1	InChI=1S/C10H7NO2/c12-10(13)9-6-5-7-3-1-2-4-8(7)11-9/h1-6H,(H,12,13)	LOAUVZALPPNFOQ-UHFFFAOYSA-N		Organic compounds	Tryptophan alkaloids	Pyridine alkaloids	Quinoline carboxylic acids								Alkaloids			Nicotinic acid alkaloids	Anthranilic acid alkaloids	Quinoline alkaloids
5	G	11	SEROTONIN	NCCC1=CNC2=CC=C(O)C=C12	InChI=1S/C10H12N2O/c11-4-3-7-6-12-10-2-1-8(13)5-9(7)10/h1-2,5-6,12-13H,3-4,11H2	QZAYGJVTTNCVMB-UHFFFAOYSA-N		Organic compounds	Tryptophan alkaloids	Simple indole alkaloids	Tryptamines and derivatives	Serotonins							Alkaloids
5	G	12	PTERIN	NC1=NC2=NC=CN=C2C(=O)N1	InChI=1S/C6H5N5O/c7-6-10-4-3(5(12)11-6)8-1-2-9-4/h1-2H,(H3,7,9,10,11,12)	HNXQXTQTPAJEJL-UHFFFAOYSA-N		Organic compounds	Pseudoalkaloids	pteridine alkaloids	Pterins and derivatives								Alkaloids
5	H	2	2-AMINOPHENOL	C1=CC=C(C(=C1)N)O	InChI=1S/C6H7NO/c7-5-3-1-2-4-6(5)8/h1-4,8H,7H2	CDAWCLOXVUBKRW-UHFFFAOYSA-N		Organic compounds	Small peptides	Aminoacids	Aniline and substituted anilines								Shikimates and Phenylpropanoids
5	H	6	3-AMINO-4-HYDROXYBENZOATE	C1=CC(=C(C=C1C(=O)O)N)O	InChI=1S/C7H7NO3/c8-5-3-4(7(10)11)1-2-6(5)9/h1-3,9H,8H2,(H,10,11)	MRBKRZAPGUCWOS-UHFFFAOYSA-N		Organic compounds	Phenolic acids (C6-C1)	Aminoacids	Benzoic acids and derivatives	Hydroxybenzoic acid derivatives							Amino acids and Peptides	Shikimates and Phenylpropanoids		Small peptides		Simple phenolic acids
5	H	7	3,4 DIHYDROXYMANDELATE
5	H	9	DIHYDROBIOPTERIN	CC(C(C1=NC2=C(NC1)NC(=NC2=O)N)O)O	InChI=1S/C9H13N5O3/c1-3(15)6(16)4-2-11-7-5(12-4)8(17)14-9(10)13-7/h3,6,15-16H,2H2,1H3,(H4,10,11,13,14,17)	FEMXZDUTFRTWPE-UHFFFAOYSA-N		Organic compounds	Pseudoalkaloids	pteridine alkaloids	Pterins and derivatives	Biopterins and derivatives							Alkaloids
5	H	10	BETA-GLYCEROPHOSPHATE	OCC(CO)OP(O)(O)=O	InChI=1S/C3H9O6P/c4-1-3(2-5)9-10(6,7)8/h3-5H,1-2H2,(H2,6,7,8)	DHCLVCXQIBBOPH-UHFFFAOYSA-N		Organic compounds			Glycerophosphates
5	H	11	GLUCOSE 1-PHOSPHATE	OC[C@H]1OC(OP(O)(O)=O)[C@H](O)[C@@H](O)[C@@H]1O	InChI=1S/C6H13O9P/c7-1-2-3(8)4(9)5(10)6(14-2)15-16(11,12)13/h2-10H,1H2,(H2,11,12,13)/t2-,3-,4+,5-,6?/m1/s1	HXXFSFRBOHSIMQ-GASJEMHNSA-N		Organic compounds	Saccharides	Monosaccharides	Carbohydrates and carbohydrate conjugates	Monosaccharides	Monosaccharide phosphates						Carbohydrates
5	H	12	2,3-DIAMINOPROPIONATE
6	A	1	2,5-DIHYDROXYBENZOATE
6	A	2	4-QUINOLINECARBOXYLATE	C1=CC=C2C(=C1)C(=CC=N2)C(=O)O	InChI=1S/C10H7NO2/c12-10(13)8-5-6-11-9-4-2-1-3-7(8)9/h1-6H,(H,12,13)	VQMSRUREDGBWKT-UHFFFAOYSA-N		Organic compounds	Tryptophan alkaloids	Quinoline alkaloids	Quinoline carboxylic acids								Alkaloids			Anthranilic acid alkaloids
6	A	4	DETHIOBIOTIN	C[C@@H]1NC(=O)N[C@@H]1CCCCCC(O)=O	InChI=1S/C10H18N2O3/c1-7-8(12-10(15)11-7)5-3-2-4-6-9(13)14/h7-8H,2-6H2,1H3,(H,13,14)(H2,11,12,15)/t7-,8+/m0/s1	AUTOLBMXDDTRRT-JGVFFNPUSA-N		Organic compounds	Histidine alkaloids	Imidazole alkaloids	Fatty acids and conjugates	Medium-chain fatty acids							Alkaloids
6	A	5	3-HYDROXYBENZOATE	OC(=O)C1=CC(O)=CC=C1	InChI=1S/C7H6O3/c8-6-3-1-2-5(4-6)7(9)10/h1-4,8H,(H,9,10)	IJFXRHURBJZNAO-UHFFFAOYSA-N		Organic compounds	Phenolic acids (C6-C1)	Simple phenolic acids	Benzoic acids and derivatives	Hydroxybenzoic acid derivatives							Shikimates and Phenylpropanoids
6	A	7	N-ACETYLSEROTONIN	CC(=O)NCCC1=CNC2=C1C=C(O)C=C2	InChI=1S/C12H14N2O2/c1-8(15)13-5-4-9-7-14-12-3-2-10(16)6-11(9)12/h2-3,6-7,14,16H,4-5H2,1H3,(H,13,15)	MVAWJSIDNICKHF-UHFFFAOYSA-N		Organic compounds	Tryptophan alkaloids	Simple indole alkaloids	Hydroxyindoles								Alkaloids
6	B	3	PORPHOBILINOGEN	C1=C(C(=C(N1)CN)CC(=O)O)CCC(=O)O	InChI=1S/C10H14N2O4/c11-4-8-7(3-10(15)16)6(5-12-8)1-2-9(13)14/h5,12H,1-4,11H2,(H,13,14)(H,15,16)	QSHWIQZFGQKFMA-UHFFFAOYSA-N		Organic compounds	Small peptides	Aminoacids	Amines	Aralkylamines							Amino acids and Peptides					Dipeptides
6	B	10	SUBERATE	OC(=O)CCCCCCC(O)=O	InChI=1S/C8H14O4/c9-7(10)5-3-1-2-4-6-8(11)12/h1-6H2,(H,9,10)(H,11,12)	TYFQFVWCELRYAO-UHFFFAOYSA-N		Organic compounds	Fatty Acids and Conjugates	Dicarboxylic acids	Fatty acids and conjugates	Medium-chain fatty acids							Fatty acids
6	C	1	N-ACETYLLEUCINE	CC(C)C[C@H](NC(C)=O)C(O)=O	InChI=1S/C8H15NO3/c1-5(2)4-7(8(11)12)9-6(3)10/h5,7H,4H2,1-3H3,(H,9,10)(H,11,12)/t7-/m0/s1	WXNXCEHXYPACJF-ZETCQYMHSA-N		Organic compounds	Small peptides	Dipeptides	Amino acids, peptides, and analogues	Amino acids and derivatives	Alpha amino acids and derivatives	Leucine and derivatives					Amino acids and Peptides
6	C	2	2',4'-DIHYDROXYACETOPHENONE
6	C	5	INDOLE-3-METHYL ACETATE	COC(=O)CC1=CNC2=C1C=CC=C2	InChI=1S/C11H11NO2/c1-14-11(13)6-8-7-12-10-5-3-2-4-9(8)10/h2-5,7,12H,6H2,1H3	KTHADMDGDNYQRX-UHFFFAOYSA-N		Organic compounds	Tryptophan alkaloids	Simple indole alkaloids	Indolyl carboxylic acids and derivatives	Indole-3-acetic acid derivatives							Alkaloids
6	C	11	SALSOLINOL	CC1C2=CC(=C(C=C2CCN1)O)O	InChI=1S/C10H13NO2/c1-6-8-5-10(13)9(12)4-7(8)2-3-11-6/h4-6,11-13H,2-3H2,1H3	IBRKLUSXDYATLG-UHFFFAOYSA-N		Organic compounds	Tyrosine alkaloids	Isoquinoline alkaloids									Alkaloids					Tetrahydroisoquinoline alkaloids
6	C	12	SALICYLAMIDE	NC(=O)C1=CC=CC=C1O	InChI=1S/C7H7NO2/c8-7(10)5-3-1-2-4-6(5)9/h1-4,9H,(H2,8,10)	SKZKKFZAGNVIMN-UHFFFAOYSA-N		Organic compounds	Peptide alkaloids	Simple amide alkaloids	1-hydroxy-4-unsubstituted benzenoids								Alkaloids
6	D	2	ETHYL 3-INDOLEACETATE	CCOC(=O)CC1=CNC2=CC=CC=C21	InChI=1S/C12H13NO2/c1-2-15-12(14)7-9-8-13-11-6-4-3-5-10(9)11/h3-6,8,13H,2,7H2,1H3	HUDBDWIQSIGUDI-UHFFFAOYSA-N		Organic compounds	Tryptophan alkaloids	Simple indole alkaloids	Indolyl carboxylic acids and derivatives	Indole-3-acetic acid derivatives							Alkaloids
6	D	4	N,N-DIMETHYL-1,4-PHENYLENEDIAMINE
6	D	5	HOMOGENTISATE	OC(=O)CC1=C(O)C=CC(O)=C1	InChI=1S/C8H8O4/c9-6-1-2-7(10)5(3-6)4-8(11)12/h1-3,9-10H,4H2,(H,11,12)	IGMNYECMUMZDDF-UHFFFAOYSA-N		Organic compounds	Phenolic acids (C6-C1)	Simple phenolic acids	Phenylacetic acids	2(hydroxyphenyl)acetic acids							Shikimates and Phenylpropanoids
6	D	6	INDOLEACETALDEHYDE	O=CCC1=CNC2=CC=CC=C12	InChI=1S/C10H9NO/c12-6-5-8-7-11-10-4-2-1-3-9(8)10/h1-4,6-7,11H,5H2	WHOOUMGHGSPMGR-UHFFFAOYSA-N		Organic compounds	Tryptophan alkaloids	Simple indole alkaloids	Indoles	3-alkylindoles							Alkaloids
6	E	1	3-METHYL-2-OXINDOLE	CC1C2=CC=CC=C2NC1=O	InChI=1S/C9H9NO/c1-6-7-4-2-3-5-8(7)10-9(6)11/h2-6H,1H3,(H,10,11)	BBZCPUCZKLTAJQ-UHFFFAOYSA-N		Organic compounds	Tryptophan alkaloids	Simple oxindole alkaloids	Indolines								Alkaloids
6	E	4	BIOTIN	[H][C@]12CS[C@@H](CCCCC(O)=O)[C@@]1([H])NC(=O)N2	InChI=1S/C10H16N2O3S/c13-8(14)4-2-1-3-7-9-6(5-16-7)11-10(15)12-9/h6-7,9H,1-5H2,(H,13,14)(H2,11,12,15)/t6-,7-,9-/m0/s1	YBJHBAHKTGYVGT-ZKWXMUAHSA-N		Organic compounds	Histidine alkaloids	Imidazole alkaloids									Alkaloids
6	E	7	PYRROLE-2-CARBOXYLATE	OC(=O)C1=CC=CN1	InChI=1S/C5H5NO2/c7-5(8)4-2-1-3-6-4/h1-3,6H,(H,7,8)	WRHZVMBBRYBTKZ-UHFFFAOYSA-N		Organic compounds	Proline alkaloids	Pyrrole alkaloids	Pyrrole carboxylic acids and derivatives	Pyrrole carboxylic acids	Pyrrole 2-carboxylic acids						Alkaloids
6	E	8	5-HYDROXYINDOLEACETATE	OC(=O)CC1=CNC2=CC=C(O)C=C12	InChI=1S/C10H9NO3/c12-7-1-2-9-8(4-7)6(5-11-9)3-10(13)14/h1-2,4-5,11-12H,3H2,(H,13,14)	DUUGKQCEGZLZNO-UHFFFAOYSA-N		Organic compounds	Tryptophan alkaloids	Simple indole alkaloids	Indolyl carboxylic acids and derivatives	Indole-3-acetic acid derivatives							Alkaloids
6	F	1	SORBOSE	OC[C@@]1(O)OC[C@H](O)[C@@H](O)[C@@H]1O	InChI=1S/C6H12O6/c7-2-6(11)5(10)4(9)3(8)1-12-6/h3-5,7-11H,1-2H2/t3-,4+,5-,6+/m0/s1	LKDRXBCSQODPBY-BGPJRJDNSA-N		Organic compounds	Saccharides	Monosaccharides	Carbohydrates and carbohydrate conjugates	Monosaccharides							Carbohydrates
6	F	2	XYLITOL	OC[C@H](O)C(O)[C@H](O)CO	InChI=1S/C5H12O5/c6-1-3(8)5(10)4(9)2-7/h3-10H,1-2H2/t3-,4+,5?	HEBKCHPVOIAQTA-NGQZWQHPSA-N		Organic compounds	Saccharides	Monosaccharides	Carbohydrates and carbohydrate conjugates	Sugar alcohols							Carbohydrates
6	F	3	RIBITOL	OC[C@H](O)[C@H](O)[C@H](O)CO	InChI=1S/C5H12O5/c6-1-3(8)5(10)4(9)2-7/h3-10H,1-2H2/t3-,4+,5-	HEBKCHPVOIAQTA-ZXFHETKHSA-N		Organic compounds	Saccharides	Monosaccharides	Carbohydrates and carbohydrate conjugates	Sugar alcohols							Carbohydrates
6	F	4	MYOINOSITOL	O[C@H]1[C@H](O)[C@@H](O)[C@H](O)[C@H](O)[C@@H]1O	InChI=1S/C6H12O6/c7-1-2(8)4(10)6(12)5(11)3(1)9/h1-12H/t1-,2-,3-,4+,5-,6-	CDAISMWEOUEBRE-GPIVLXJGSA-N		Organic compounds	Polyols	Cyclitols	Alcohols and polyols	Secondary alcohols	Cyclohexanols						Carbohydrates
6	F	5	MANNOSE	OC[C@H]1OC(O)[C@@H](O)[C@@H](O)[C@@H]1O	InChI=1S/C6H12O6/c7-1-2-3(8)4(9)5(10)6(11)12-2/h2-11H,1H2/t2-,3-,4+,5+,6?/m1/s1	WQZGKKKJIJFFOK-QTVWNMPRSA-N		Organic compounds	Saccharides	Disaccharides	Carbohydrates and carbohydrate conjugates	Monosaccharides	Hexoses						Carbohydrates	Shikimates and Phenylpropanoids		Flavonoids		Flavones	Monosaccharides
6	F	8	GALACTOSE	OC[C@H]1O[C@H](O)[C@H](O)[C@@H](O)[C@H]1O	InChI=1S/C6H12O6/c7-1-2-3(8)4(9)5(10)6(11)12-2/h2-11H,1H2/t2-,3+,4+,5-,6+/m1/s1	WQZGKKKJIJFFOK-PHYPRBDBSA-N		Organic compounds	Saccharides	Disaccharides	Carbohydrates and carbohydrate conjugates	Monosaccharides	Hexoses						Carbohydrates	Shikimates and Phenylpropanoids		Flavonoids		Flavones	Monosaccharides
6	F	9	ALPHA-D-GLUCOSE	OC[C@H]1O[C@H](O)[C@H](O)[C@@H](O)[C@@H]1O	InChI=1S/C6H12O6/c7-1-2-3(8)4(9)5(10)6(11)12-2/h2-11H,1H2/t2-,3-,4+,5-,6+/m1/s1	WQZGKKKJIJFFOK-DVKNGEFBSA-N		Organic compounds	Saccharides	Disaccharides	Carbohydrates and carbohydrate conjugates	Monosaccharides	Hexoses						Carbohydrates	Shikimates and Phenylpropanoids		Flavonoids		Flavones	Monosaccharides
6	F	10	ALLOSE	[H][C@@]1(CO)OC(O)[C@@]([H])(O)[C@@]([H])(O)[C@@]1([H])O	InChI=1S/C6H12O6/c7-1-2-3(8)4(9)5(10)6(11)12-2/h2-11H,1H2/t2-,3-,4-,5-,6?/m0/s1	WQZGKKKJIJFFOK-HOWGCPQDSA-N		Organic compounds	Saccharides	Disaccharides	Carbohydrates and carbohydrate conjugates	Monosaccharides	Hexoses						Carbohydrates	Shikimates and Phenylpropanoids		Flavonoids		Flavones	Monosaccharides
6	F	11	MANNITOL	OC[C@@H](O)[C@@H](O)[C@H](O)[C@H](O)CO	InChI=1S/C6H14O6/c7-1-3(9)5(11)6(12)4(10)2-8/h3-12H,1-2H2/t3-,4-,5-,6-/m1/s1	FBPFZTCFMRRESA-KVTDHHQDSA-N		Organic compounds	Saccharides	Monosaccharides	Carbohydrates and carbohydrate conjugates	Sugar alcohols							Carbohydrates
6	F	12	MELIBIOSE	OC[C@H]1O[C@H](OC[C@H]2OC(O)[C@H](O)[C@@H](O)[C@@H]2O)[C@H](O)[C@@H](O)[C@H]1O	InChI=1S/C12H22O11/c13-1-3-5(14)8(17)10(19)12(23-3)21-2-4-6(15)7(16)9(18)11(20)22-4/h3-20H,1-2H2/t3-,4-,5+,6-,7+,8+,9-,10-,11?,12+/m1/s1	DLRVVLDZNNYCBX-ABXHMFFYSA-N		Organic compounds	Saccharides	Disaccharides	Carbohydrates and carbohydrate conjugates	Glycosyl compounds	O-glycosyl compounds						Carbohydrates					Polysaccharides
6	G	1	SORBITOL	OC[C@H](O)[C@@H](O)[C@H](O)[C@H](O)CO	InChI=1S/C6H14O6/c7-1-3(9)5(11)6(12)4(10)2-8/h3-12H,1-2H2/t3-,4+,5-,6-/m1/s1	FBPFZTCFMRRESA-JGWLITMVSA-N		Organic compounds	Saccharides	Monosaccharides	Carbohydrates and carbohydrate conjugates	Sugar alcohols							Carbohydrates
7	A	1	VITAMIN D2	CC(C)[C@@H](C)\C=C\[C@@H](C)[C@H]1CC[C@@]2([H])\C(CCC[C@]12C)=C\C=C1\C[C@@H](O)CCC1=C	InChI=1S/C28H44O/c1-19(2)20(3)9-10-22(5)26-15-16-27-23(8-7-17-28(26,27)6)12-13-24-18-25(29)14-11-21(24)4/h9-10,12-13,19-20,22,25-27,29H,4,7-8,11,14-18H2,1-3,5-6H3/b10-9+,23-12+,24-13-/t20-,22+,25-,26+,27-,28+/m0/s1	MECHNRXZTMCUDQ-RKHKHRCZSA-N		Organic compounds	Steroids	Ergostane steroids	Vitamin D and derivatives								Terpenoids					Vitamin D2 and derivatives
7	A	3	4-COUMARATE	OC(=O)\C=C\C1=CC=C(O)C=C1	InChI=1S/C9H8O3/c10-8-4-1-7(2-5-8)3-6-9(11)12/h1-6,10H,(H,11,12)/b6-3+	NGSWKAQJJWESNS-ZZXKWVIFSA-N		Organic compounds	Phenylpropanoids (C6-C3)	Cinnamic acids and derivatives	Hydroxycinnamic acids and derivatives	Hydroxycinnamic acids							Shikimates and Phenylpropanoids
7	A	5	ESTRADIOL-17ALPHA	CC12CCC3C(C1CCC2O)CCC4=C3C=CC(=C4)O	InChI=1S/C18H24O2/c1-18-9-8-14-13-5-3-12(19)10-11(13)2-4-15(14)16(18)6-7-17(18)20/h3,5,10,14-17,19-20H,2,4,6-9H2,1H3	VOXZDWNPVJITMN-UHFFFAOYSA-N		Organic compounds	Steroids	Estrane steroids	Estrane steroids	Estrogens and derivatives							Terpenoids
7	A	9	DIPALMITOYLGLYCEROL	CCCCCCCCCCCCCCCC(=O)OCC(CO)OC(=O)CCCCCCCCCCCCCCC	InChI=1S/C35H68O5/c1-3-5-7-9-11-13-15-17-19-21-23-25-27-29-34(37)39-32-33(31-36)40-35(38)30-28-26-24-22-20-18-16-14-12-10-8-6-4-2/h33,36H,3-32H2,1-2H3	JEJLGIQLPYYGEE-UHFFFAOYSA-N		Organic compounds	Glycerolipids	Diacylglycerols	Diradylglycerols	Diacylglycerols	1,2-diacylglycerols						Fatty acids
7	A	10	CORTICOSTERONE	CC12CCC(=O)C=C1CCC3C2C(CC4(C3CCC4C(=O)CO)C)O	InChI=1S/C21H30O4/c1-20-8-7-13(23)9-12(20)3-4-14-15-5-6-16(18(25)11-22)21(15,2)10-17(24)19(14)20/h9,14-17,19,22,24H,3-8,10-11H2,1-2H3	OMFXVFTZEKFJBZ-UHFFFAOYSA-N		Organic compounds	Steroids	Pregnane steroids	Hydroxysteroids	21-hydroxysteroids							Terpenoids
7	A	12	PROTOPORPHYRIN	CC1=C(CCC(O)=O)/C2=C/C3=N/C(=C\C4=C(C)C(C=C)=C(N4)/C=C4\N=C(\C=C\1/N\2)C(C=C)=C4C)/C(C)=C3CCC(O)=O	InChI=1S/C34H34N4O4/c1-7-21-17(3)25-13-26-19(5)23(9-11-33(39)40)31(37-26)16-32-24(10-12-34(41)42)20(6)28(38-32)15-30-22(8-2)18(4)27(36-30)14-29(21)35-25/h7-8,13-16,35,38H,1-2,9-12H2,3-6H3,(H,39,40)(H,41,42)	KSFOVUSSGSKXFI-UHFFFAOYSA-N		Organic compounds			Porphyrins								Alkaloids
7	B	8	ROSMARINATE	OC(=O)[C@@H](CC1=CC(O)=C(O)C=C1)OC(=O)\C=C\C1=CC(O)=C(O)C=C1	InChI=1S/C18H16O8/c19-12-4-1-10(7-14(12)21)3-6-17(23)26-16(18(24)25)9-11-2-5-13(20)15(22)8-11/h1-8,16,19-22H,9H2,(H,24,25)/b6-3+/t16-/m1/s1	DOUMFZQKYFQNTF-WUTVXBCWSA-N		Organic compounds	Phenylpropanoids (C6-C3)	Cinnamic acids and derivatives	Hydroxycinnamic acids and derivatives	Coumaric acids and derivatives							Shikimates and Phenylpropanoids
7	B	11	LITHOCHOLYLTAURINE	C[C@H](CCC(=O)NCCS(O)(=O)=O)C1CCC2C3CCC4C[C@H](O)CC[C@]4(C)C3CC[C@]12C	InChI=1S/C26H45NO5S/c1-17(4-9-24(29)27-14-15-33(30,31)32)21-7-8-22-20-6-5-18-16-19(28)10-12-25(18,2)23(20)11-13-26(21,22)3/h17-23,28H,4-16H2,1-3H3,(H,27,29)(H,30,31,32)/t17-,18?,19-,20?,21?,22?,23?,25+,26-/m1/s1	QBYUNVOYXHFVKC-LVMSMGIASA-N		Organic compounds	Steroids	Cholane steroids	Bile acids, alcohols and derivatives	Taurinated bile acids and derivatives							Terpenoids
7	C	2	LIOTHYRONINE	N[C@@H](CC1=CC(I)=C(OC2=CC=C(O)C(I)=C2)C(I)=C1)C(O)=O	InChI=1S/C15H12I3NO4/c16-9-6-8(1-2-13(9)20)23-14-10(17)3-7(4-11(14)18)5-12(19)15(21)22/h1-4,6,12,20H,5,19H2,(H,21,22)/t12-/m0/s1	AUYYCJSJGJYCDS-LBPRGKRZSA-N		Organic compounds	Small peptides	Aminoacids	Amino acids, peptides, and analogues	Amino acids and derivatives	Alpha amino acids and derivatives	Phenylalanine and derivatives					Amino acids and Peptides
7	C	3	SPHINGANINE	CCCCCCCCCCCCCCC[C@@H](O)[C@@H](N)CO	InChI=1S/C18H39NO2/c1-2-3-4-5-6-7-8-9-10-11-12-13-14-15-18(21)17(19)16-20/h17-18,20-21H,2-16,19H2,1H3/t17-,18+/m0/s1	OTKJDMGTUTTYMP-ZWKOTPCHSA-N		Organic compounds	Sphingolipids	Sphingoid bases	Amines	Alkanolamines	1,2-aminoalcohols						Fatty acids
7	C	7	ERUCATE	CCCCCCCC\C=C/CCCCCCCCCCCC(O)=O	InChI=1S/C22H42O2/c1-2-3-4-5-6-7-8-9-10-11-12-13-14-15-16-17-18-19-20-21-22(23)24/h9-10H,2-8,11-21H2,1H3,(H,23,24)/b10-9-	DPUOLQHDNGRHBS-KTKRTIGZSA-N		Organic compounds	Fatty Acids and Conjugates	Unsaturated fatty acids	Fatty acids and conjugates	Very long-chain fatty acids							Fatty acids
7	D	4	THYROXINE	N[C@@H](CC1=CC(I)=C(OC2=CC(I)=C(O)C(I)=C2)C(I)=C1)C(O)=O	InChI=1S/C15H11I4NO4/c16-8-4-7(5-9(17)13(8)21)24-14-10(18)1-6(2-11(14)19)3-12(20)15(22)23/h1-2,4-5,12,21H,3,20H2,(H,22,23)/t12-/m0/s1	XUIIKFGFIJCVMT-LBPRGKRZSA-N		Organic compounds	Small peptides	Aminoacids	Amino acids, peptides, and analogues	Amino acids and derivatives	Alpha amino acids and derivatives	Phenylalanine and derivatives					Amino acids and Peptides	Shikimates and Phenylpropanoids
7	D	7	OMEGA-HYDROXYDODECANOATE	OCCCCCCCCCCCC(O)=O	InChI=1S/C12H24O3/c13-11-9-7-5-3-1-2-4-6-8-10-12(14)15/h13H,1-11H2,(H,14,15)	ZDHCZVWCTKTBRY-UHFFFAOYSA-N		Organic compounds	Fatty Acids and Conjugates	Hydroxy fatty acids	Medium-chain hydroxy acids and derivatives								Fatty acids
7	D	11	5,6 DIMETHYLBENZIMIDAZOLE
7	E	10	1-HYDROXY-2-NAPHTHOATE	C1=CC=C2C(=C1)C=CC(=C2O)C(=O)O	InChI=1S/C11H8O3/c12-10-8-4-2-1-3-7(8)5-6-9(10)11(13)14/h1-6,12H,(H,13,14)	SJJCQDRGABAVBB-UHFFFAOYSA-N		Organic compounds			Naphthalenecarboxylic acids and derivatives	Naphthalenecarboxylic acids							Polyketides
7	F	7	DESMOSTEROL	[H][C@@]12CC[C@H]([C@H](C)CCC=C(C)C)[C@@]1(C)CC[C@@]1([H])[C@@]2([H])CC=C2C[C@@H](O)CC[C@]12C	InChI=1S/C27H44O/c1-18(2)7-6-8-19(3)23-11-12-24-22-10-9-20-17-21(28)13-15-26(20,4)25(22)14-16-27(23,24)5/h7,9,19,21-25,28H,6,8,10-17H2,1-5H3/t19-,21+,22+,23-,24+,25+,26+,27-/m1/s1	AVSXSVCZWQODGV-DPAQBDIFSA-N		Organic compounds	Steroids	Cholestane steroids	Cholestane steroids	Cholesterols and derivatives							Terpenoids
7	F	8	DEOXYCORTICOSTERONE ACETATE	CC(=O)OCC(=O)C1CCC2C1(CCC3C2CCC4=CC(=O)CCC34C)C	InChI=1S/C23H32O4/c1-14(24)27-13-21(26)20-7-6-18-17-5-4-15-12-16(25)8-10-22(15,2)19(17)9-11-23(18,20)3/h12,17-20H,4-11,13H2,1-3H3	VPGRYOFKCNULNK-UHFFFAOYSA-N		Organic compounds	Steroids	Pregnane steroids	Pregnane steroids	Gluco/mineralocorticoids, progestogins and derivatives							Terpenoids
7	F	10	ALPHA-TOCOPHEROL	CC(C)CCC[C@@H](C)CCC[C@@H](C)CCC[C@]1(C)CCC2=C(O1)C(C)=C(C)C(O)=C2C	InChI=1S/C29H50O2/c1-20(2)12-9-13-21(3)14-10-15-22(4)16-11-18-29(8)19-17-26-25(7)27(30)23(5)24(6)28(26)31-29/h20-22,30H,9-19H2,1-8H3/t21-,22-,29-/m1/s1	GVJHHUAWPYXKBD-IEOSBIPESA-N		Organic compounds	Meroterpenoids	Prenyl quinone meroterpenoids	Quinone and hydroquinone lipids	Vitamin E compounds	Tocopherols						Terpenoids
7	G	2	CORTISONE	[H][C@@]12CC[C@](O)(C(=O)CO)[C@@]1(C)CC(=O)[C@@]1([H])[C@@]2([H])CCC2=CC(=O)CC[C@]12C	InChI=1S/C21H28O5/c1-19-7-5-13(23)9-12(19)3-4-14-15-6-8-21(26,17(25)11-22)20(15,2)10-16(24)18(14)19/h9,14-15,18,22,26H,3-8,10-11H2,1-2H3/t14-,15-,18+,19-,20-,21-/m0/s1	MFYSYFVPBJMHGN-ZPOLXVRWSA-N		Organic compounds	Steroids	Pregnane steroids	Hydroxysteroids	21-hydroxysteroids							Terpenoids
1	A	1	BETA-NICOTINAMIDE ADENINE DINUCLEOTIDE	NC(C1=C[N+]([C@@H]2O[C@@H]([C@H]([C@H]2O)O)COP([O-])(OP(O)(OC[C@H]3O[C@@H](N4C=NC5=C4N=CN=C5N)[C@@H]([C@@H]3O)O)=O)=O)=CC=C1)=O	InChI=1S/C21H27N7O14P2/c22-17-12-19(25-7-24-17)28(8-26-12)21-16(32)14(30)11(41-21)6-39-44(36,37)42-43(34,35)38-5-10-13(29)15(31)20(40-10)27-3-1-2-9(4-27)18(23)33/h1-4,7-8,10-11,13-16,20-21,29-32H,5-6H2,(H5-,22,23,24,25,33,34,35,36,37)/t10-,11-,13-,14-,15-,16-,20-,21-/m1/s1	BAWFJGJZGIEFAR-NNYOXOHSSA-N		Organic compounds	Nucleosides	Purine nucleos(t)ides									Carbohydrates
1	A	5	CITRATE	OC(=O)CC(O)(CC(O)=O)C(O)=O	InChI=1S/C6H8O7/c7-3(8)1-6(13,5(11)12)2-4(9)10/h13H,1-2H2,(H,7,8)(H,9,10)(H,11,12)	KRKNYBCHXYNGOX-UHFFFAOYSA-N		Organic compounds	Fatty Acids and Conjugates	Hydroxy fatty acids	Tricarboxylic acids and derivatives								Fatty acids
1	A	9	N-ACETYLMANNOSAMINE	[H][C@@]1(O)O[C@H](CO)[C@@H](O)[C@H](O)[C@@H]1NC(C)=O	InChI=1S/C8H15NO6/c1-3(11)9-5-7(13)6(12)4(2-10)15-8(5)14/h4-8,10,12-14H,2H2,1H3,(H,9,11)/t4-,5+,6-,7-,8-/m1/s1	OVRNDRQMDRJTHS-OZRXBMAMSA-N		Organic compounds	Aminosugars and aminoglycosides	Aminosugars	Carbohydrates and carbohydrate conjugates	Aminosaccharides	Amino sugars	Acylaminosugars					Carbohydrates
1	A	11	TRANS-ACONITATE	OC(=O)C\C(=C/C(O)=O)C(O)=O	InChI=1S/C6H6O6/c7-4(8)1-3(6(11)12)2-5(9)10/h1H,2H2,(H,7,8)(H,9,10)(H,11,12)/b3-1+	GTZCVFVGUGFEME-HNQUOIGGSA-N		Organic compounds	Fatty Acids and Conjugates	Dicarboxylic acids	Tricarboxylic acids and derivatives								Fatty acids
1	C	3	P-HYDROXYPHENYLACETATE	NCCC(O)=O	InChI=1S/C3H7NO2/c4-2-1-3(5)6/h1-2,4H2,(H,5,6)	UCMIRNVEIXFBKS-UHFFFAOYSA-N		Organic compounds	Small peptides	Aminoacids	Amino acids, peptides, and analogues	Amino acids and derivatives	Beta amino acids and derivatives						Amino acids and Peptides
1	C	8	QUINATE	OC1C[C@@](O)(C[C@@H](O)[C@H]1O)C(O)=O	InChI=1S/C7H12O6/c8-3-1-7(13,6(11)12)2-4(9)5(3)10/h3-5,8-10,13H,1-2H2,(H,11,12)/t3-,4?,5-,7+/m1/s1	AAWZDTNXLSGCEK-RKGSPJAZSA-N		Organic compounds	Phenolic acids (C6-C1)	Shikimic acids and derivatives	Alcohols and polyols	Cyclic alcohols and derivatives	Cyclitols and derivatives	Quinic acids and derivatives					Shikimates and Phenylpropanoids					Simple phenolic acids
1	C	9	DIHYDROOROTATE	OC(=O)C1CC(=O)NC(=O)N1	InChI=1S/C5H6N2O4/c8-3-1-2(4(9)10)6-5(11)7-3/h2H,1H2,(H,9,10)(H2,6,7,8,11)	UFIVEPVSAGBUSI-UHFFFAOYSA-N		Organic compounds	Small peptides	Aminoacids	Amino acids, peptides, and analogues	Amino acids and derivatives	Alpha amino acids and derivatives						Amino acids and Peptides	Shikimates and Phenylpropanoids
1	C	10	MALONATE	OC(=O)CC(O)=O	InChI=1S/C3H4O4/c4-2(5)1-3(6)7/h1H2,(H,4,5)(H,6,7)	OFOBLEOULBTSOW-UHFFFAOYSA-N		Organic compounds	Fatty Acids and Conjugates	Dicarboxylic acids	Dicarboxylic acids and derivatives								Fatty acids
1	D	11	DIHYDROFOLATE	NC1=NC2=C(N=C(CNC3=CC=C(C=C3)C(=O)N[C@@H](CCC(O)=O)C(O)=O)CN2)C(=O)N1	InChI=1S/C19H21N7O6/c20-19-25-15-14(17(30)26-19)23-11(8-22-15)7-21-10-3-1-9(2-4-10)16(29)24-12(18(31)32)5-6-13(27)28/h1-4,12,21H,5-8H2,(H,24,29)(H,27,28)(H,31,32)(H4,20,22,25,26,30)/t12-/m0/s1	OZRNSSUDZOLUSN-LBPRGKRZSA-N		Organic compounds	Pseudoalkaloids	pteridine alkaloids	Amino acids, peptides, and analogues	Amino acids and derivatives	Alpha amino acids and derivatives	Glutamic acid and derivatives					Alkaloids
1	E	12	SHIKIMATE	O[C@@H]1CC(=C[C@@H](O)[C@H]1O)C(O)=O	InChI=1S/C7H10O5/c8-4-1-3(7(11)12)2-5(9)6(4)10/h1,4-6,8-10H,2H2,(H,11,12)/t4-,5-,6-/m1/s1	JXOHGGNKMLTUBP-HSUXUTPPSA-N		Organic compounds	Phenolic acids (C6-C1)	Shikimic acids and derivatives	Alcohols and polyols	Cyclic alcohols and derivatives	Cyclitols and derivatives	Shikimic acids and derivatves					Shikimates and Phenylpropanoids
1	F	12	MALATE	O[C@H](CC(O)=O)C(O)=O	InChI=1S/C4H6O5/c5-2(4(8)9)1-3(6)7/h2,5H,1H2,(H,6,7)(H,8,9)/t2-/m1/s1	BJEPYKJPYRNKOW-UWTATZPHSA-N		Organic compounds	Fatty Acids and Conjugates	Dicarboxylic acids	Beta hydroxy acids and derivatives								Fatty acids					Hydroxy fatty acids
1	G	1	ISOCITRATE	OC(C(CC(O)=O)C(O)=O)C(O)=O	InChI=1S/C6H8O7/c7-3(8)1-2(5(10)11)4(9)6(12)13/h2,4,9H,1H2,(H,7,8)(H,10,11)(H,12,13)	ODBLHEXUDAPZAU-UHFFFAOYSA-N		Organic compounds	Fatty Acids and Conjugates	Dicarboxylic acids	Tricarboxylic acids and derivatives								Fatty acids
2	A	4	NORADRENALINE	NC[C@H](O)C1=CC(O)=C(O)C=C1	InChI=1S/C8H11NO3/c9-4-8(12)5-1-2-6(10)7(11)3-5/h1-3,8,10-12H,4,9H2/t8-/m0/s1	SFLSHLFXELFNJZ-QMMMGPOBSA-N		Organic compounds	Tyrosine alkaloids	Phenylethylamines	Benzenediols	Catechols							Alkaloids
2	A	6	TARTRATE	O[C@@H]([C@H](O)C(O)=O)C(O)=O	InChI=1S/C4H6O6/c5-1(3(7)8)2(6)4(9)10/h1-2,5-6H,(H,7,8)(H,9,10)/t1-,2-/m0/s1	FEWJPZIEWOKRBE-LWMBPPNESA-N		Organic compounds	Fatty Acids and Conjugates	Hydroxy fatty acids	Carbohydrates and carbohydrate conjugates	Sugar acids and derivatives							Fatty acids
2	A	12	TREHALOSE	OC[C@H]1O[C@H](O[C@H]2O[C@H](CO)[C@@H](O)[C@H](O)[C@H]2O)[C@H](O)[C@@H](O)[C@@H]1O	InChI=1S/C12H22O11/c13-1-3-5(15)7(17)9(19)11(21-3)23-12-10(20)8(18)6(16)4(2-14)22-12/h3-20H,1-2H2/t3-,4-,5-,6-,7+,8+,9-,10-,11-,12-/m1/s1	HDTRYLNUVZCQOY-LIZSDCNHSA-N		Organic compounds	Saccharides	Disaccharides	Carbohydrates and carbohydrate conjugates	Glycosyl compounds	O-glycosyl compounds						Carbohydrates
2	B	7	D-GLUCURONOLACTONE	O[C@@H]1O[C@@H]2[C@@H](O)C(=O)O[C@@H]2[C@H]1O	InChI=1S/C6H8O6/c7-1-3-4(12-5(1)9)2(8)6(10)11-3/h1-5,7-9H/t1-,2-,3-,4-,5-/m1/s1	OGLCQHRZUSEXNB-WHDMSYDLSA-N		Organic compounds	Saccharides	Monosaccharides	Isosorbides								Carbohydrates
2	C	12	GLUCURONATE	O[C@H]1O[C@@H]([C@@H](O)[C@H](O)[C@H]1O)C(O)=O	InChI=1S/C6H10O7/c7-1-2(8)4(5(10)11)13-6(12)3(1)9/h1-4,6-9,12H,(H,10,11)/t1-,2-,3+,4-,6-/m0/s1	AEMOLEFTQBMNLQ-WAXACMCWSA-N		Organic compounds	Saccharides	Monosaccharides	Carbohydrates and carbohydrate conjugates	Sugar acids and derivatives	Glucuronic acid derivatives						Carbohydrates
2	E	8	3-HYDROXYMETHYLGLUTARATE	CC(O)(CC(O)=O)CC(O)=O	InChI=1S/C6H10O5/c1-6(11,2-4(7)8)3-5(9)10/h11H,2-3H2,1H3,(H,7,8)(H,9,10)	NPOAOTPXWNWTSH-UHFFFAOYSA-N		Organic compounds	Fatty Acids and Conjugates	Dicarboxylic acids	Fatty acids and conjugates	Hydroxy fatty acids							Fatty acids
2	G	4	GLUCOSE 6-PHOSPHATE	OC1O[C@H](COP(O)(O)=O)[C@@H](O)[C@H](O)[C@H]1O	InChI=1S/C6H13O9P/c7-3-2(1-14-16(11,12)13)15-6(10)5(9)4(3)8/h2-10H,1H2,(H2,11,12,13)/t2-,3-,4+,5-,6?/m1/s1	NBSCHQHZLSJFNQ-GASJEMHNSA-N		Organic compounds	Saccharides	Monosaccharides	Carbohydrates and carbohydrate conjugates	Monosaccharides	Hexoses	Hexose phosphates					Carbohydrates
2	G	5	NADP	NC(=O)C1=C[N+](=CC=C1)[C@@H]1O[C@H](COP([O-])(=O)OP(O)(=O)OC[C@H]2O[C@H]([C@H](OP(O)(O)=O)[C@@H]2O)N2C=NC3=C2N=CN=C3N)[C@@H](O)[C@H]1O	InChI=1S/C21H28N7O17P3/c22-17-12-19(25-7-24-17)28(8-26-12)21-16(44-46(33,34)35)14(30)11(43-21)6-41-48(38,39)45-47(36,37)40-5-10-13(29)15(31)20(42-10)27-3-1-2-9(4-27)18(23)32/h1-4,7-8,10-11,13-16,20-21,29-31H,5-6H2,(H7-,22,23,24,25,32,33,34,35,36,37,38,39)/t10-,11-,13-,14-,15-,16-,20-,21-/m1/s1	XJLXINKUBYWONI-NNYOXOHSSA-N		Organic compounds	Nucleosides	Purine nucleos(t)ides									Carbohydrates
2	G	9	DTDP-D-GLUCOSE	CC1=CN([C@H]2C[C@H](O)[C@@H](COP(O)(=O)OP(O)(=O)OC3O[C@H](CO)[C@@H](O)[C@H](O)[C@H]3O)O2)C(=O)NC1=O	InChI=1S/C16H26N2O16P2/c1-6-3-18(16(25)17-14(6)24)10-2-7(20)9(31-10)5-30-35(26,27)34-36(28,29)33-15-13(23)12(22)11(21)8(4-19)32-15/h3,7-13,15,19-23H,2,4-5H2,1H3,(H,26,27)(H,28,29)(H,17,24,25)/t7-,8+,9+,10+,11+,12-,13+,15?/m0/s1	YSYKRGRSMLTJNL-KFQCIAAJSA-N		Organic compounds	Aminosugars and aminoglycosides	Aminosugars	Pyrimidine nucleotide sugars								Carbohydrates
2	H	9	GLUCOSAMINATE	C(C(C(C(C(C(=O)O)N)O)O)O)O	InChI=1S/C6H13NO6/c7-3(6(12)13)5(11)4(10)2(9)1-8/h2-5,8-11H,1,7H2,(H,12,13)	UFYKDFXCZBTLOO-UHFFFAOYSA-N		Organic compounds	Small peptides	Aminoacids	Amino acids, peptides, and analogues	Amino acids and derivatives	Alpha amino acids and derivatives	Alpha amino acids					Amino acids and Peptides
2	H	11	2-KETO-3-DEOXY-D-GLUCONIC ACID	OC[C@@H](O)[C@H](O)CC(=O)C(O)=O	InChI=1S/C6H10O6/c7-2-5(10)3(8)1-4(9)6(11)12/h3,5,7-8,10H,1-2H2,(H,11,12)/t3-,5-/m1/s1	WPAMZTWLKIDIOP-NQXXGFSBSA-N		Organic compounds	Saccharides	Monosaccharides	Medium-chain keto acids and derivatives								Carbohydrates
2	H	12	D-SEDOHEPTULOSE	OCC(O)C(O)C(O)C(O)C(=O)CO	InChI=1S/C7H14O7/c8-1-3(10)5(12)7(14)6(13)4(11)2-9/h3,5-10,12-14H,1-2H2	HSNZZMHEPUFJNZ-UHFFFAOYSA-N		Organic compounds	Saccharides	Monosaccharides	Carbohydrates and carbohydrate conjugates	Monosaccharides	Heptoses						Carbohydrates
3	A	5	GALACTOSE 1-PHOSPHATE	OC[C@H]1O[C@H](OP(O)(O)=O)[C@H](O)[C@@H](O)[C@H]1O	InChI=1S/C6H13O9P/c7-1-2-3(8)4(9)5(10)6(14-2)15-16(11,12)13/h2-10H,1H2,(H2,11,12,13)/t2-,3+,4+,5-,6-/m1/s1	HXXFSFRBOHSIMQ-FPRJBGLDSA-N		Organic compounds	Saccharides	Monosaccharides	Carbohydrates and carbohydrate conjugates	Monosaccharides	Monosaccharide phosphates						Carbohydrates
3	A	12	DGDP	NC1=NC2=C(N=CN2[C@H]2C[C@H](O)[C@@H](COP(O)(=O)OP(O)(O)=O)O2)C(=O)N1	InChI=1S/C10H15N5O10P2/c11-10-13-8-7(9(17)14-10)12-3-15(8)6-1-4(16)5(24-6)2-23-27(21,22)25-26(18,19)20/h3-6,16H,1-2H2,(H,21,22)(H2,18,19,20)(H3,11,13,14,17)/t4-,5+,6+/m0/s1	CIKGWCTVFSRMJU-KVQBGUIXSA-N		Organic compounds	Nucleosides	Purine nucleos(t)ides	Purine deoxyribonucleotides	Purine deoxyribonucleoside diphosphates	Purine 2'-deoxyribonucleoside diphosphates						Carbohydrates
3	B	2	GLYCERATE	OC[C@@H](O)C(O)=O	InChI=1S/C3H6O4/c4-1-2(5)3(6)7/h2,4-5H,1H2,(H,6,7)/t2-/m1/s1	RBNPOMFGQQGHHO-UWTATZPHSA-N		Organic compounds	Fatty Acids and Conjugates	Hydroxy fatty acids	Carbohydrates and carbohydrate conjugates	Sugar acids and derivatives							Fatty acids
3	B	6	URIDINE DIPHOSPHATE GLUCOSE	C1=CN(C(=O)NC1=O)C2C(C(C(O2)COP(=O)(O)OP(=O)(O)OC3C(C(C(C(O3)CO)O)O)O)O)O	InChI=1S/C15H24N2O17P2/c18-3-5-8(20)10(22)12(24)14(32-5)33-36(28,29)34-35(26,27)30-4-6-9(21)11(23)13(31-6)17-2-1-7(19)16-15(17)25/h1-2,5-6,8-14,18,20-24H,3-4H2,(H,26,27)(H,28,29)(H,16,19,25)	HSCJRCZFDFQWRP-UHFFFAOYSA-N		Organic compounds	Aminosugars and aminoglycosides	Aminosugars	Pyrimidine nucleotide sugars								Carbohydrates
3	C	7	FRUCTOSE 6-PHOSPHATE	OCC(=O)[C@@H](O)[C@H](O)[C@H](O)COP(O)(O)=O	InChI=1S/C6H13O9P/c7-1-3(8)5(10)6(11)4(9)2-15-16(12,13)14/h4-7,9-11H,1-2H2,(H2,12,13,14)/t4-,5-,6-/m1/s1	GSXOAOHZAIYLCY-HSUXUTPPSA-N		Organic compounds	Saccharides	Monosaccharides	Carbohydrates and carbohydrate conjugates	Monosaccharides	Hexoses	Hexose phosphates					Carbohydrates
3	C	12	URIDINE DIPHOSPHATEGALACTOSE	OC[C@H]1O[C@H](O[P@@](O)(=O)O[P@@](O)(=O)OC[C@H]2O[C@H]([C@H](O)[C@@H]2O)N2C=CC(=O)NC2=O)[C@H](O)[C@@H](O)[C@H]1O	InChI=1S/C15H24N2O17P2/c18-3-5-8(20)10(22)12(24)14(32-5)33-36(28,29)34-35(26,27)30-4-6-9(21)11(23)13(31-6)17-2-1-7(19)16-15(17)25/h1-2,5-6,8-14,18,20-24H,3-4H2,(H,26,27)(H,28,29)(H,16,19,25)/t5-,6-,8+,9-,10+,11-,12-,13-,14-/m1/s1	HSCJRCZFDFQWRP-ABVWGUQPSA-N		Organic compounds	Aminosugars and aminoglycosides	Aminosugars	Pyrimidine nucleotide sugars								Carbohydrates
3	E	8	CYCLIC GMP	NC1=NC2=C(N=CN2[C@@H]2O[C@@H]3COP(O)(=O)O[C@H]3[C@H]2O)C(=O)N1	InChI=1S/C10H12N5O7P/c11-10-13-7-4(8(17)14-10)12-2-15(7)9-5(16)6-3(21-9)1-20-23(18,19)22-6/h2-3,5-6,9,16H,1H2,(H,18,19)(H3,11,13,14,17)/t3-,5-,6-,9-/m1/s1	ZOOGRGPOEVQQDX-UUOKFMHZSA-N		Organic compounds	Nucleosides	Purine nucleos(t)ides	Cyclic purine nucleotides	3',5'-cyclic purine nucleotides							Carbohydrates
3	F	11	INDOXYL SULFATE	OS(=O)(=O)OC1=CNC2=CC=CC=C12	InChI=1S/C8H7NO4S/c10-14(11,12)13-8-5-9-7-4-2-1-3-6(7)8/h1-5,9H,(H,10,11,12)	BXFFHSIDQOFMLE-UHFFFAOYSA-N		Organic compounds	Tryptophan alkaloids	Simple indole alkaloids	Arylsulfates								Alkaloids
4	B	1	RHAMNOSE	C[C@@H]1OC(O)[C@H](O)[C@H](O)[C@H]1O	InChI=1S/C6H12O5/c1-2-3(7)4(8)5(9)6(10)11-2/h2-10H,1H3/t2-,3-,4+,5+,6?/m0/s1	SHZGCJCMOBCMKK-JFNONXLTSA-N		Organic compounds	Saccharides	Disaccharides	Carbohydrates and carbohydrate conjugates	Monosaccharides	Hexoses						Carbohydrates					Monosaccharides
4	B	8	N-FORMYLGLYCINE	C(C(=O)O)NC=O	InChI=1S/C3H5NO3/c5-2-4-1-3(6)7/h2H,1H2,(H,4,5)(H,6,7)	UGJBHEZMOKVTIM-UHFFFAOYSA-N		Organic compounds	Small peptides	Aminoacids	Amino acids, peptides, and analogues	Amino acids and derivatives	Alpha amino acids and derivatives	N-formyl-alpha amino acids and derivatives	N-formyl-alpha amino acids				Amino acids and Peptides					Dipeptides
4	B	10	RAFFINOSE	OC[C@H]1O[C@@](CO)(OC2O[C@H](COC3O[C@H](CO)[C@H](O)[C@H](O)[C@H]3O)[C@@H](O)[C@H](O)[C@H]2O)[C@@H](O)[C@@H]1O	InChI=1S/C18H32O16/c19-1-5-8(22)11(25)13(27)16(31-5)30-3-7-9(23)12(26)14(28)17(32-7)34-18(4-21)15(29)10(24)6(2-20)33-18/h5-17,19-29H,1-4H2/t5-,6-,7-,8+,9-,10-,11+,12+,13-,14-,15+,16?,17?,18+/m1/s1	MUPFEKGTMRGPLJ-BQCSWRFHSA-N		Organic compounds	Saccharides	Disaccharides	Carbohydrates and carbohydrate conjugates	Oligosaccharides							Carbohydrates					Polysaccharides
4	C	1	SACCHARATE	OC(C(O)C(O)C(O)=O)C(O)C(O)=O	InChI=1S/C6H10O8/c7-1(3(9)5(11)12)2(8)4(10)6(13)14/h1-4,7-10H,(H,11,12)(H,13,14)	DSLZVSRJTYRBFB-UHFFFAOYSA-N		Organic compounds	Fatty Acids and Conjugates	Hydroxy fatty acids	Carbohydrates and carbohydrate conjugates	Sugar acids and derivatives	Glucuronic acid derivatives						Fatty acids
4	C	4	LACTOSE	OC[C@H]1O[C@@H](O[C@H]2[C@H](O)[C@@H](O)[C@@H](O)O[C@@H]2CO)[C@H](O)[C@@H](O)[C@H]1O	InChI=1S/C12H22O11/c13-1-3-5(15)6(16)9(19)12(22-3)23-10-4(2-14)21-11(20)8(18)7(10)17/h3-20H,1-2H2/t3-,4-,5+,6+,7-,8-,9-,10-,11+,12+/m1/s1	GUBGYTABKSRVRQ-XLOQQCSPSA-N		Organic compounds	Saccharides	Disaccharides	Carbohydrates and carbohydrate conjugates	Glycosyl compounds	O-glycosyl compounds						Carbohydrates					Polysaccharides
4	E	4	PHOSPHOCREATINE	CN(CC(O)=O)C(=N)NP(O)(O)=O	InChI=1S/C4H10N3O5P/c1-7(2-3(8)9)4(5)6-13(10,11)12/h2H2,1H3,(H,8,9)(H4,5,6,10,11,12)	DRBBFCLWYRJSJZ-UHFFFAOYSA-N		Organic compounds	Small peptides	Aminoacids	Amino acids, peptides, and analogues	Amino acids and derivatives	Alpha amino acids and derivatives						Amino acids and Peptides
4	E	8	CITRAMALATE	CC(O)(CC(O)=O)C(O)=O	InChI=1S/C5H8O5/c1-5(10,4(8)9)2-3(6)7/h10H,2H2,1H3,(H,6,7)(H,8,9)	XFTRTWQBIOMVPK-UHFFFAOYSA-N		Organic compounds	Fatty Acids and Conjugates	Hydroxy fatty acids	Fatty acids and conjugates	Hydroxy fatty acids							Fatty acids
4	F	5	3,4-DIHYDROXYPHENYLGLYCOL
4	F	7	2-HYDROXYBUTYRATE	CCC(O)C(O)=O	InChI=1S/C4H8O3/c1-2-3(5)4(6)7/h3,5H,2H2,1H3,(H,6,7)	AFENDNXGAFYKQO-UHFFFAOYSA-N		Organic compounds	Fatty Acids and Conjugates	Hydroxy fatty acids	Alpha hydroxy acids and derivatives								Fatty acids
4	G	1	STACHYOSE	OC[C@H]1O[C@@](CO)(O[C@H]2O[C@H](CO[C@H]3O[C@H](CO[C@H]4O[C@H](CO)[C@H](O)[C@H](O)[C@H]4O)[C@H](O)[C@H](O)[C@H]3O)[C@@H](O)[C@H](O)[C@H]2O)[C@@H](O)[C@@H]1O	InChI=1S/C24H42O21/c25-1-6-10(28)14(32)17(35)21(41-6)39-3-8-11(29)15(33)18(36)22(42-8)40-4-9-12(30)16(34)19(37)23(43-9)45-24(5-27)20(38)13(31)7(2-26)44-24/h6-23,25-38H,1-5H2/t6-,7-,8-,9-,10+,11+,12-,13-,14+,15+,16+,17-,18-,19-,20+,21+,22+,23-,24+/m1/s1	UQZIYBXSHAGNOE-XNSRJBNMSA-N		Organic compounds	Saccharides	Polysaccharides	Carbohydrates and carbohydrate conjugates	Oligosaccharides							Carbohydrates
4	G	2	DEOXYCYTIDINE-DIPHOSPHATE	NC1=NC(=O)N(C=C1)[C@H]1C[C@H](O)[C@@H](COP(O)(=O)OP(O)(O)=O)O1	InChI=1S/C9H15N3O10P2/c10-7-1-2-12(9(14)11-7)8-3-5(13)6(21-8)4-20-24(18,19)22-23(15,16)17/h1-2,5-6,8,13H,3-4H2,(H,18,19)(H2,10,11,14)(H2,15,16,17)/t5-,6+,8+/m0/s1	FTDHDKPUHBLBTL-SHYZEUOFSA-N		Organic compounds	Nucleosides	Pyrimidine nucleos(t)ides	Organic pyrophosphates								Carbohydrates
4	G	4	D-RIBOSE 5-PHOSPHATE	OC1O[C@H](COP(O)(O)=O)[C@@H](O)[C@H]1O	InChI=1S/C5H11O8P/c6-3-2(1-12-14(9,10)11)13-5(8)4(3)7/h2-8H,1H2,(H2,9,10,11)/t2-,3-,4-,5?/m1/s1	KTVPXOYAKDPRHY-SOOFDHNKSA-N		Organic compounds	Saccharides	Monosaccharides	Carbohydrates and carbohydrate conjugates	Monosaccharides	Pentoses	Pentose phosphates					Carbohydrates
5	A	1	METHYGLUTARATE	CC(CC(O)=O)CC(O)=O	InChI=1S/C6H10O4/c1-4(2-5(7)8)3-6(9)10/h4H,2-3H2,1H3,(H,7,8)(H,9,10)	XJMMNTGIMDZPMU-UHFFFAOYSA-N		Organic compounds	Fatty Acids and Conjugates	Dicarboxylic acids	Fatty acids and conjugates	Branched fatty acids	Methyl-branched fatty acids						Fatty acids
5	B	3	MALEATE	OC(=O)\C=C/C(O)=O	InChI=1S/C4H4O4/c5-3(6)1-2-4(7)8/h1-2H,(H,5,6)(H,7,8)/b2-1-	VZCYOOQTPOCHFL-UPHRSURJSA-N		Organic compounds	Fatty Acids and Conjugates	Dicarboxylic acids	Dicarboxylic acids and derivatives								Fatty acids
5	C	3	MANDELATE	O[C@H](C(O)=O)C1=CC=CC=C1	InChI=1S/C8H8O3/c9-7(8(10)11)6-4-2-1-3-5-6/h1-5,7,9H,(H,10,11)/t7-/m0/s1	IWYDHOAUDWTVEP-ZETCQYMHSA-N		Organic compounds	Phenylpropanoids (C6-C3)	Cinnamic acids and derivatives									Shikimates and Phenylpropanoids
5	C	6	GLUTARATE	OC(=O)CCCC(O)=O	InChI=1S/C5H8O4/c6-4(7)2-1-3-5(8)9/h1-3H2,(H,6,7)(H,8,9)	JFCQEDHGNNZCLN-UHFFFAOYSA-N		Organic compounds	Fatty Acids and Conjugates	Dicarboxylic acids	Dicarboxylic acids and derivatives								Fatty acids
5	D	12	2-HYDROXY-4-(METHYLTHIO)BUTANOATE	CSCCC(O)C(O)=O	InChI=1S/C5H10O3S/c1-9-3-2-4(6)5(7)8/h4,6H,2-3H2,1H3,(H,7,8)	ONFOSYPQQXJWGS-UHFFFAOYSA-N		Organic compounds	Fatty Acids and Conjugates	Hydroxy fatty acids	Fatty acids and conjugates	Thia fatty acids							Fatty acids
5	E	9	2-HYDROXYPHENYLACETATE	OC(=O)CC1=CC=CC=C1O	InChI=1S/C8H8O3/c9-7-4-2-1-3-6(7)5-8(10)11/h1-4,9H,5H2,(H,10,11)	CCVYRRGZDBSHFU-UHFFFAOYSA-N		Organic compounds	Phenolic acids (C6-C1)	Simple phenolic acids	Phenylacetic acids	2(hydroxyphenyl)acetic acids							Shikimates and Phenylpropanoids
5	F	1	3,4-DIHYDROXYPHENYLACETATE
5	F	3	METHYL VANILLATE	COC1=C(C=CC(=C1)C(=O)OC)O	InChI=1S/C9H10O4/c1-12-8-5-6(9(11)13-2)3-4-7(8)10/h3-5,10H,1-2H3	BVWTXUYLKBHMOX-UHFFFAOYSA-N		Organic compounds	Phenolic acids (C6-C1)	Simple phenolic acids	Benzoic acids and derivatives	Methoxybenzoic acids and derivatives	M-methoxybenzoic acids and derivatives						Shikimates and Phenylpropanoids
5	F	9	METHYLMALONATE	CC(C(O)=O)C(O)=O	InChI=1S/C4H6O4/c1-2(3(5)6)4(7)8/h2H,1H3,(H,5,6)(H,7,8)	ZIYVHBGGAOATLY-UHFFFAOYSA-N		Organic compounds	Fatty Acids and Conjugates	Dicarboxylic acids	Dicarboxylic acids and derivatives								Fatty acids
5	G	2	ETHYLMALONATE	CCC(C(O)=O)C(O)=O	InChI=1S/C5H8O4/c1-2-3(4(6)7)5(8)9/h3H,2H2,1H3,(H,6,7)(H,8,9)	UKFXDFUAPNAMPJ-UHFFFAOYSA-N		Organic compounds	Fatty Acids and Conjugates	Dicarboxylic acids	Fatty acids and conjugates	Branched fatty acids							Fatty acids
5	G	7	3-(2-HYDROXYPHENYL)PROPANOATE	OC(=O)CCC1=CC=CC=C1O	InChI=1S/C9H10O3/c10-8-4-2-1-3-7(8)5-6-9(11)12/h1-4,10H,5-6H2,(H,11,12)	CJBDUOMQLFKVQC-UHFFFAOYSA-N		Organic compounds											Shikimates and Phenylpropanoids
5	H	3	6-CARBOXYHEXANOATE	C(CCC(=O)O)CCC(=O)O	InChI=1S/C7H12O4/c8-6(9)4-2-1-3-5-7(10)11/h1-5H2,(H,8,9)(H,10,11)	WLJVNTCWHIRURA-UHFFFAOYSA-N		Organic compounds	Fatty Acids and Conjugates	Dicarboxylic acids	Fatty acids and conjugates	Medium-chain fatty acids							Fatty acids
5	H	8	2-METHYLCITRATE	CC(C(=O)O)C(CC(=O)O)(C(=O)O)O	InChI=1S/C7H10O7/c1-3(5(10)11)7(14,6(12)13)2-4(8)9/h3,14H,2H2,1H3,(H,8,9)(H,10,11)(H,12,13)	YNOXCRMFGMSKIJ-UHFFFAOYSA-N		Organic compounds	Fatty Acids and Conjugates	Hydroxy fatty acids	Tricarboxylic acids and derivatives								Fatty acids
6	A	3	HYDROQUINONE	OC1=CC=C(O)C=C1	InChI=1S/C6H6O2/c7-5-1-2-6(8)4-3-5/h1-4,7-8H	QIGBRXMKCJKVMJ-UHFFFAOYSA-N		Organic compounds			Benzenediols	Hydroquinones							Shikimates and Phenylpropanoids
6	A	9	ITACONATE	OC(=O)CC(=C)C(O)=O	InChI=1S/C5H6O4/c1-3(5(8)9)2-4(6)7/h1-2H2,(H,6,7)(H,8,9)	LVHBHZANLOWSRM-UHFFFAOYSA-N		Organic compounds	Fatty Acids and Conjugates	Dicarboxylic acids	Fatty acids and conjugates	Branched fatty acids							Fatty acids
6	A	10	AZELATE	OC(=O)CCCCCCCC(O)=O	InChI=1S/C9H16O4/c10-8(11)6-4-2-1-3-5-7-9(12)13/h1-7H2,(H,10,11)(H,12,13)	BDJRBEYXGGNYIS-UHFFFAOYSA-N		Organic compounds	Fatty Acids and Conjugates	Dicarboxylic acids	Fatty acids and conjugates	Medium-chain fatty acids							Fatty acids
6	A	11	OXOADIPATE	C(CC(=O)C(=O)O)CC(=O)O	InChI=1S/C6H8O5/c7-4(6(10)11)2-1-3-5(8)9/h1-3H2,(H,8,9)(H,10,11)	FGSBNBBHOZHUBO-UHFFFAOYSA-N		Organic compounds	Fatty Acids and Conjugates	Dicarboxylic acids	Medium-chain keto acids and derivatives								Fatty acids
6	A	12	2-METHYLGLUTARATE	CC(CCC(O)=O)C(O)=O	InChI=1S/C6H10O4/c1-4(6(9)10)2-3-5(7)8/h4H,2-3H2,1H3,(H,7,8)(H,9,10)	AQYCMVICBNBXNA-UHFFFAOYSA-N		Organic compounds	Fatty Acids and Conjugates	Dicarboxylic acids	Fatty acids and conjugates	Branched fatty acids	Methyl-branched fatty acids						Fatty acids
6	C	6	MEVALONATE	OC(=O)C#C	InChI=1S/C3H2O2/c1-2-3(4)5/h1H,(H,4,5)	UORVCLMRJXCDCP-UHFFFAOYSA-N		Organic compounds			Carboxylic acids
6	C	7	3-METHOXY-4-HYDROXYMANDELATE	COC1=C(O)C=CC(=C1)[C@H](O)C(O)=O	InChI=1S/C9H10O5/c1-14-7-4-5(2-3-6(7)10)8(11)9(12)13/h2-4,8,10-11H,1H3,(H,12,13)/t8-/m0/s1	CGQCWMIAEPEHNQ-QMMMGPOBSA-N		Organic compounds	Phenylpropanoids (C6-C3)	Cinnamic acids and derivatives	Methoxyphenols								Shikimates and Phenylpropanoids
6	C	8	HOMOVANILLATE	COC1=CC(CC(O)=O)=CC=C1O	InChI=1S/C9H10O4/c1-13-8-4-6(5-9(11)12)2-3-7(8)10/h2-4,10H,5H2,1H3,(H,11,12)	QRMZSPFSDQBLIX-UHFFFAOYSA-N		Organic compounds	Phenolic acids (C6-C1)	Simple phenolic acids	Methoxyphenols								Shikimates and Phenylpropanoids
6	D	1	OXOGLUTARATE	OC(=O)CCC(=O)C(O)=O	InChI=1S/C5H6O5/c6-3(5(9)10)1-2-4(7)8/h1-2H2,(H,7,8)(H,9,10)	KPGXRSRHYNQIFN-UHFFFAOYSA-N		Organic compounds	Fatty Acids and Conjugates	Dicarboxylic acids	Gamma-keto acids and derivatives								Fatty acids
6	D	8	3-HYDROXYPHENYLACETATE	OC(=O)CC1=CC=CC(O)=C1	InChI=1S/C8H8O3/c9-7-3-1-2-6(4-7)5-8(10)11/h1-4,9H,5H2,(H,10,11)	FVMDYYGIDFPZAX-UHFFFAOYSA-N		Organic compounds	Phenolic acids (C6-C1)	Simple phenolic acids	1-hydroxy-4-unsubstituted benzenoids								Shikimates and Phenylpropanoids
6	D	9	4-METHYLCATECHOL	CC1=CC(O)=C(O)C=C1	InChI=1S/C7H8O2/c1-5-2-3-6(8)7(9)4-5/h2-4,8-9H,1H3	ZBCATMYQYDCTIZ-UHFFFAOYSA-N		Organic compounds			Benzenediols	Catechols
6	D	10	PYRIDOXAL	CC1=C(O)C(C=O)=C(CO)C=N1	InChI=1S/C8H9NO3/c1-5-8(12)7(4-11)6(3-10)2-9-5/h2,4,10,12H,3H2,1H3	RADKZDMFGJYCBB-UHFFFAOYSA-N		Organic compounds	Nicotinic acid alkaloids	Pyridine alkaloids	Pyridine carboxaldehydes	Pyridoxals and derivatives							Alkaloids
6	D	11	SALICYLATE	OC(=O)C1=CC=CC=C1O	InChI=1S/C7H6O3/c8-6-4-2-1-3-5(6)7(9)10/h1-4,8H,(H,9,10)	YGSDEFSMJLZEOE-UHFFFAOYSA-N		Organic compounds	Phenolic acids (C6-C1)	Simple phenolic acids	Benzoic acids and derivatives	Hydroxybenzoic acid derivatives	Salicylic acid and derivatives	Salicylic acids					Shikimates and Phenylpropanoids
6	D	12	SEBACATE	C(CCCCC(=O)O)CCCC(=O)O	InChI=1S/C10H18O4/c11-9(12)7-5-3-1-2-4-6-8-10(13)14/h1-8H2,(H,11,12)(H,13,14)	CXMXRPHRNRROMY-UHFFFAOYSA-N		Organic compounds	Fatty Acids and Conjugates	Dicarboxylic acids	Fatty acids and conjugates	Medium-chain fatty acids							Fatty acids
6	E	3	HYDROXYPHENYLLACTATE	OC(CC1=CC=C(O)C=C1)C(O)=O	InChI=1S/C9H10O4/c10-7-3-1-6(2-4-7)5-8(11)9(12)13/h1-4,8,10-11H,5H2,(H,12,13)	JVGVDSSUAVXRDY-UHFFFAOYSA-N		Organic compounds											Shikimates and Phenylpropanoids
6	E	10	RESORCINOL MONOACETATE	CC(=O)OC1=CC=CC(=C1)O	InChI=1S/C8H8O3/c1-6(9)11-8-4-2-3-7(10)5-8/h2-5,10H,1H3	ZZPKZRHERLGEKA-UHFFFAOYSA-N		Organic compounds	Phenolic acids (C6-C1)	Simple phenolic acids									Shikimates and Phenylpropanoids
6	F	7	SUCROSE	OC[C@H]1O[C@@](CO)(O[C@H]2O[C@H](CO)[C@@H](O)[C@H](O)[C@H]2O)[C@@H](O)[C@@H]1O	InChI=1S/C12H22O11/c13-1-4-6(16)8(18)9(19)11(21-4)23-12(3-15)10(20)7(17)5(2-14)22-12/h4-11,13-20H,1-3H2/t4-,5-,6-,7-,8+,9-,10+,11-,12+/m1/s1	CZMRCDWAGMRECN-UGDNZRGBSA-N		Organic compounds	Saccharides	Disaccharides	Carbohydrates and carbohydrate conjugates	Glycosyl compounds	O-glycosyl compounds						Carbohydrates
6	G	2	MALTOSE	OC[C@H]1O[C@H](O[C@H]2[C@H](O)[C@H](O)[C@@H](O)O[C@@H]2CO)[C@H](O)[C@@H](O)[C@@H]1O	InChI=1S/C12H22O11/c13-1-3-5(15)6(16)9(19)12(22-3)23-10-4(2-14)21-11(20)8(18)7(10)17/h3-20H,1-2H2/t3-,4-,5-,6+,7-,8+,9-,10-,11+,12-/m1/s1	GUBGYTABKSRVRQ-DKBJLJRDSA-N		Organic compounds	Saccharides	Disaccharides	Carbohydrates and carbohydrate conjugates	Glycosyl compounds	O-glycosyl compounds						Carbohydrates					Polysaccharides
6	G	4	L-GULONOLACTONE	C(C(C1C(C(C(=O)O1)O)O)O)O	InChI=1S/C6H10O6/c7-1-2(8)5-3(9)4(10)6(11)12-5/h2-5,7-10H,1H2	SXZYCXMUPBBULW-UHFFFAOYSA-N		Organic compounds			Gamma butyrolactones								Carbohydrates
6	G	6	CELLOBIOSE	OC[C@H]1O[C@@H](O[C@H]2[C@H](O)[C@@H](O)[C@H](O)O[C@@H]2CO)[C@H](O)[C@@H](O)[C@@H]1O	InChI=1S/C12H22O11/c13-1-3-5(15)6(16)9(19)12(22-3)23-10-4(2-14)21-11(20)8(18)7(10)17/h3-20H,1-2H2/t3-,4-,5-,6+,7-,8-,9-,10-,11-,12+/m1/s1	GUBGYTABKSRVRQ-QRZGKKJRSA-N		Organic compounds	Saccharides	Disaccharides	Carbohydrates and carbohydrate conjugates	Glycosyl compounds	O-glycosyl compounds						Carbohydrates					Polysaccharides
6	G	8	ARABITOL	OC[C@H](O)C(O)[C@@H](O)CO	InChI=1S/C5H12O5/c6-1-3(8)5(10)4(9)2-7/h3-10H,1-2H2/t3-,4-/m0/s1	HEBKCHPVOIAQTA-IMJSIDKUSA-N		Organic compounds	Saccharides	Monosaccharides	Carbohydrates and carbohydrate conjugates	Sugar alcohols							Carbohydrates
6	G	11	PALATINOSE	C(C1C(C(C(C(O1)OCC2C(C(C(O2)(CO)O)O)O)O)O)O)O	InChI=1S/C12H22O11/c13-1-4-6(15)8(17)9(18)11(22-4)21-2-5-7(16)10(19)12(20,3-14)23-5/h4-11,13-20H,1-3H2	PVXPPJIGRGXGCY-UHFFFAOYSA-N		Organic compounds	Saccharides	Disaccharides	Carbohydrates and carbohydrate conjugates	Glycosyl compounds	O-glycosyl compounds						Carbohydrates
7	A	7	URSODEOXYCHOLATE	CC(CCC(=O)O)C1CCC2C1(CCC3C2C(CC4C3(CCC(C4)O)C)O)C	InChI=1S/C24H40O4/c1-14(4-7-21(27)28)17-5-6-18-22-19(9-11-24(17,18)3)23(2)10-8-16(25)12-15(23)13-20(22)26/h14-20,22,25-26H,4-13H2,1-3H3,(H,27,28)	RUDATBOHQWOJDD-UHFFFAOYSA-N		Organic compounds	Steroids	Cholane steroids	Bile acids, alcohols and derivatives	Hydroxy bile acids, alcohols and derivatives	Dihydroxy bile acids, alcohols and derivatives						Terpenoids
7	A	11	LITHOCHOLATE	[H][C@@]12CC[C@H]([C@H](C)CCC(O)=O)[C@@]1(C)CC[C@@]1([H])[C@@]2([H])CCC2C[C@H](O)CC[C@]12C	InChI=1S/C24H40O3/c1-15(4-9-22(26)27)19-7-8-20-18-6-5-16-14-17(25)10-12-23(16,2)21(18)11-13-24(19,20)3/h15-21,25H,4-14H2,1-3H3,(H,26,27)/t15-,16?,17-,18+,19-,20+,21+,23+,24-/m1/s1	SMEROWZSTRWXGI-YPLGJCPNSA-N		Organic compounds	Steroids	Cholane steroids	Bile acids, alcohols and derivatives	Hydroxy bile acids, alcohols and derivatives	Monohydroxy bile acids, alcohols and derivatives						Terpenoids
7	B	4	ELAIDATE	CCCCCCCC\C=C\CCCCCCCC(O)=O	InChI=1S/C18H34O2/c1-2-3-4-5-6-7-8-9-10-11-12-13-14-15-16-17-18(19)20/h9-10H,2-8,11-17H2,1H3,(H,19,20)/b10-9+	ZQPPMHVWECSIRJ-MDZDMXLPSA-N		Organic compounds	Fatty Acids and Conjugates	Unsaturated fatty acids	Fatty acids and conjugates	Long-chain fatty acids							Fatty acids
7	B	6	MYRISTATE	CCCCCCCCCCCCCC(O)=O	InChI=1S/C14H28O2/c1-2-3-4-5-6-7-8-9-10-11-12-13-14(15)16/h2-13H2,1H3,(H,15,16)	TUNFSRHWOTWDNC-UHFFFAOYSA-N		Organic compounds	Fatty Acids and Conjugates	Branched fatty acids	Fatty acids and conjugates	Long-chain fatty acids							Fatty acids					Unsaturated fatty acids
7	B	10	CORTEXOLONE	[H]C12CC[C@](O)(C(=O)CO)[C@@]1(C)CCC1([H])[C@@]2([H])CCC2=CC(=O)CC[C@]12C	InChI=1S/C21H30O4/c1-19-8-5-14(23)11-13(19)3-4-15-16(19)6-9-20(2)17(15)7-10-21(20,25)18(24)12-22/h11,15-17,22,25H,3-10,12H2,1-2H3/t15-,16?,17?,19+,20+,21+/m1/s1	WHBHBVVOGNECLV-HMGFGKNBSA-N		Organic compounds	Steroids	Pregnane steroids	Hydroxysteroids	21-hydroxysteroids							Terpenoids
7	C	1	PALMITATE	CCCCCCCCCCCCCCCC(O)=O	InChI=1S/C16H32O2/c1-2-3-4-5-6-7-8-9-10-11-12-13-14-15-16(17)18/h2-15H2,1H3,(H,17,18)	IPCSVZSSVZVIGE-UHFFFAOYSA-N		Organic compounds	Fatty Acids and Conjugates	Branched fatty acids	Fatty acids and conjugates	Long-chain fatty acids							Fatty acids					Unsaturated fatty acids
7	C	5	LAURATE	CCCCCCCCCCCC(O)=O	InChI=1S/C12H24O2/c1-2-3-4-5-6-7-8-9-10-11-12(13)14/h2-11H2,1H3,(H,13,14)	POULHZVOKOAJMA-UHFFFAOYSA-N		Organic compounds	Fatty Acids and Conjugates	Branched fatty acids	Fatty acids and conjugates	Medium-chain fatty acids							Fatty acids					Unsaturated fatty acids
7	C	6	ARACHIDATE	CCCCCCCCCCCCCCCCCCCC(O)=O	InChI=1S/C20H40O2/c1-2-3-4-5-6-7-8-9-10-11-12-13-14-15-16-17-18-19-20(21)22/h2-19H2,1H3,(H,21,22)	VKOBVWXKNCXXDE-UHFFFAOYSA-N		Organic compounds	Fatty Acids and Conjugates	Unsaturated fatty acids	Fatty acids and conjugates	Long-chain fatty acids							Fatty acids
7	C	8	DEOXYCHOLATE	[H][C@@]12CC[C@H]([C@H](C)CCC(O)=O)[C@@]1(C)[C@@H](O)C[C@@]1([H])[C@@]2([H])CC[C@]2([H])C[C@H](O)CC[C@]12C	InChI=1S/C24H40O4/c1-14(4-9-22(27)28)18-7-8-19-17-6-5-15-12-16(25)10-11-23(15,2)20(17)13-21(26)24(18,19)3/h14-21,25-26H,4-13H2,1-3H3,(H,27,28)/t14-,15-,16-,17+,18-,19+,20+,21+,23+,24-/m1/s1	KXGVEGMKQFWNSR-LLQZFEROSA-N		Organic compounds	Steroids	Cholane steroids	Bile acids, alcohols and derivatives	Hydroxy bile acids, alcohols and derivatives	Dihydroxy bile acids, alcohols and derivatives						Terpenoids
7	C	9	KETOLEUCINE	CC(C)CC(=O)C(=O)O	InChI=1S/C6H10O3/c1-4(2)3-5(7)6(8)9/h4H,3H2,1-2H3,(H,8,9)	BKAJNAXTPSGJCU-UHFFFAOYSA-N		Organic compounds	Fatty Acids and Conjugates	Oxo fatty acids	Short-chain keto acids and derivatives								Fatty acids
7	C	10	EICOSAPENTAENOATE	CC/C=C\C/C=C\C/C=C\C/C=C\C/C=C\CCCC(=O)O	InChI=1S/C20H30O2/c1-2-3-4-5-6-7-8-9-10-11-12-13-14-15-16-17-18-19-20(21)22/h3-4,6-7,9-10,12-13,15-16H,2,5,8,11,14,17-19H2,1H3,(H,21,22)/b4-3-,7-6-,10-9-,13-12-,16-15-	JAZBEHYOTPTENJ-JLNKQSITSA-N		Organic compounds	Fatty Acids and Conjugates	Unsaturated fatty acids	Fatty acids and conjugates	Long-chain fatty acids							Fatty acids
7	C	11	HEPTADECANOATE	CCCCCCCCCCCCCCCCC(O)=O	InChI=1S/C17H34O2/c1-2-3-4-5-6-7-8-9-10-11-12-13-14-15-16-17(18)19/h2-16H2,1H3,(H,18,19)	KEMQGTRYUADPNZ-UHFFFAOYSA-N		Organic compounds	Fatty Acids and Conjugates	Branched fatty acids	Fatty acids and conjugates	Long-chain fatty acids							Fatty acids					Unsaturated fatty acids
7	E	2	CHOLATE	[H][C@@]1(CC[C@@]2([H])[C@]3([H])[C@H](O)C[C@]4([H])C[C@H](O)CC[C@]4(C)[C@@]3([H])C[C@H](O)[C@]12C)[C@H](C)CCC(O)=O	InChI=1S/C24H40O5/c1-13(4-7-21(28)29)16-5-6-17-22-18(12-20(27)24(16,17)3)23(2)9-8-15(25)10-14(23)11-19(22)26/h13-20,22,25-27H,4-12H2,1-3H3,(H,28,29)/t13-,14+,15-,16-,17+,18+,19-,20+,22+,23+,24-/m1/s1	BHQCQFFYRZLCQQ-OELDTZBJSA-N		Organic compounds	Steroids	Cholane steroids	Bile acids, alcohols and derivatives	Hydroxy bile acids, alcohols and derivatives	Trihydroxy bile acids, alcohols and derivatives						Terpenoids
7	E	12	PHENYLPYRUVATE	OC(=O)C(=O)CC1=CC=CC=C1	InChI=1S/C9H8O3/c10-8(9(11)12)6-7-4-2-1-3-5-7/h1-5H,6H2,(H,11,12)	BTNMPGBKDVTSJY-UHFFFAOYSA-N		Organic compounds	Phenylpropanoids (C6-C3)	Cinnamic acids and derivatives	Phenylpyruvic acid derivatives								Shikimates and Phenylpropanoids
7	F	3	STEARATE	CCCCCCCCCCCCCCCCCC(O)=O	InChI=1S/C18H36O2/c1-2-3-4-5-6-7-8-9-10-11-12-13-14-15-16-17-18(19)20/h2-17H2,1H3,(H,19,20)	QIQXTHQIDYTFRH-UHFFFAOYSA-N		Organic compounds	Fatty Acids and Conjugates	Unsaturated fatty acids	Fatty acids and conjugates	Long-chain fatty acids							Fatty acids
7	F	12	TRICOSANOATE	CCCCCCCCCCCCCCCCCCCCCCC(O)=O	InChI=1S/C23H46O2/c1-2-3-4-5-6-7-8-9-10-11-12-13-14-15-16-17-18-19-20-21-22-23(24)25/h2-22H2,1H3,(H,24,25)	XEZVDURJDFGERA-UHFFFAOYSA-N		Organic compounds	Fatty Acids and Conjugates	Unsaturated fatty acids	Fatty acids and conjugates	Very long-chain fatty acids							Fatty acids
6	D	7	4-HYDROXY-3-METHOXYPHENYLGLYCOL	COC1=C(C=CC(=C1)C(CO)O)O	InChI=1S/C9H12O4/c1-13-9-4-6(8(12)5-10)2-3-7(9)11/h2-4,8,10-12H,5H2,1H3	FBWPWWWZWKPJFL-UHFFFAOYSA-N		Organic compounds	Lignans	Minor lignans	Methoxyphenols								Shikimates and Phenylpropanoids
